# Supplementary material for: The impact of APOE genotype, age, and sex on gut microbiota in a mouse model of Alzheimer’s Disease: an exploration of their interactions
Source: Biol Sex Differ. 2026 Apr 19;17:113. doi: 10.1186/s13293-026-00905-w (PMC13224529; doi:10.1186/s13293-026-00905-w)
Supplement: Supplementary file 1 — Supplementary Material 1: Table S1 PERMDISP analysis of gut microbiota β-diversity under different distance metrics [file 13293_2026_905_MOESM1_ESM.csv]

PERMDISP_all_results
abund_jaccard
#	Df	Sum Sq	Mean Sq	F	N.Perm	Pr(>F)
Groups	7	0.001780363	0.000254338	1.865919017	999	0.094
Residuals	64	0.00872364	0.000136307	NA	NA	NA
bray_curtis
#	Df	Sum Sq	Mean Sq	F	N.Perm	Pr(>F)
Groups	7	0.055474116	0.007924874	1.736657936	999	0.118
Residuals	64	0.292050556	0.00456329	NA	NA	NA
unweighted_unifrac
#	Df	Sum Sq	Mean Sq	F	N.Perm	Pr(>F)
Groups	7	0.012526498	0.0017895	2.316339565	999	0.044
Residuals	64	0.049443519	0.000772555	NA	NA	NA
weighted_unifrac
#	Df	Sum Sq	Mean Sq	F	N.Perm	Pr(>F)
Groups	7	0.1136299	0.016232843	1.901951765	999	0.076
Residuals	64	0.546229386	0.008534834	NA	NA	NA
