# Supplementary material for: The impact of APOE genotype, age, and sex on gut microbiota in a mouse model of Alzheimer’s Disease: an exploration of their interactions
Source: Biol Sex Differ. 2026 Apr 19;17:113. doi: 10.1186/s13293-026-00905-w (PMC13224529; doi:10.1186/s13293-026-00905-w)
Supplement: Supplementary file 2 — Supplementary Material 2: Table S2 Differentially abundant gut microbiota taxa among APOE genotype × age × sex groups [file 13293_2026_905_MOESM2_ESM.csv]

Species name	E3_10month_female-mean(%)	E3_10month_female-sd(%)	E3_10month_male-mean(%)	E3_10month_male-sd(%)	E3_3month_female-mean(%)	E3_3month_female-sd(%)	E3_3month_male-mean(%)	E3_3month_male-sd(%)	E4_10month_female-mean(%)	E4_10month_female-sd(%)	E4_10month_male-mean(%)	E4_10month_male-sd(%)	E4_3month_female-mean(%)	E4_3month_female-sd(%)	E4_3month_male-mean(%)	E4_3month_male-sd(%)	Statistic	P_value	P_adjust
g__norank_f__Muribaculaceae	38.2	11.81	47.65	4.012	32.57	8.645	38.73	6.55	34.99	9.108	43.16	15.29	33.89	5.181	42.39	8.044	20.06989	0.00542	0.01026
g__Lactobacillus	8.142	6.237	2.49	2.718	9.952	6.028	13.75	11.92	24.81	8.044	12.37	8.407	17.1	7.37	13.11	7.911	29.61646	0.00011	0.00042
g__Allobaculum	0	0	0	0	21.22	9.606	0	0	11.34	5.817	18.85	6.611	21.04	10.53	3.45	4.825	60.1582	1.404e-10	6.55e-9
g__norank_o__Clostridia_UCG-014	7.728	4.765	6.719	2.079	4.681	4.018	8.187	6.255	2.909	2.891	6.727	7.247	2.505	2.249	8.637	4.449	22.10991	0.00243	0.0054
g__Dubosiella	3.026	2.345	0.2564	0.221	0.475	0.313	3.465	1.76	2.822	1.348	2.381	1.859	5.104	4.055	3.446	5.968	37.55479	3.682e-6	2.0E-5
g__Akkermansia	7.065	6.02	0	0	4.923	3.942	7.089	5.369	0.05506	0.09923	0.1755	0.0833	0.0013	0.00412	0	0	62.58526	4.589e-11	3.956e-9
g__Candidatus_Saccharimonas	1.479	0.5819	2.92	0.9506	1.162	0.6237	2.204	1.618	0.7962	0.7796	1.09	1.013	0.6662	0.4045	1.69	1.1	29.03463	0.00014	0.00051
g__norank_f__Prevotellaceae	1.413	1.066	2.044	0.9524	2.038	1.691	2.388	1.655	0.9509	1.316	0.2879	0.1548	1.526	1.72	0.7507	0.424	18.61122	0.0095	0.01705
g__Lachnospiraceae_NK4A136_group	1.624	1.68	4.118	1.385	0.501	0.4076	0.3319	0.2391	1.359	1.338	0.9093	0.6928	0.8112	1.421	1.481	1.913	24.83217	0.00081	0.00237
g__Prevotellaceae_UCG-001	0.8673	0.5909	0.6064	0.4285	2.193	1.618	3.781	4.472	0.4587	0.6007	0.5795	0.4643	0.5128	0.9797	0.5589	0.4053	26.40225	0.00043	0.00139
g__Ligilactobacillus	4.017	5.816	1.642	2.155	0.4616	0.788	0.4782	0.8913	0.2189	0.1743	0.1364	0.0545	0.1775	0.1904	0.1911	0.1477	27.92842	0.00023	0.00079
g__Bacteroides	1.651	1.297	1.58	0.7292	2.055	1.124	0.9143	0.6571	0.2867	0.2101	0.1796	0.1437	0.2649	0.1538	0.2805	0.2413	45.4778	1.104e-7	1.718e-6
g__Bifidobacterium	0.00434	0.00921	0	0	0.1388	0.2603	0.6085	0.4816	1.588	0.966	2.219	1.551	1.286	0.7684	0.4195	0.6329	51.52944	7.228e-9	2.024e-7
g__Alistipes	0.8054	0.4697	1.911	0.3757	0.9728	1.622	0.485	0.2593	0.3176	0.1809	0.1971	0.1189	0.372	0.3546	0.6534	0.3564	34.59981	1.0E-5	6.0E-5
g__Monoglobus	0.2574	0.1673	1.64	0.6462	0.7578	0.9842	0.3667	0.3254	0.4831	0.3438	0.3303	0.1216	0.6069	0.4078	0.9321	0.6913	22.71355	0.00191	0.00446
g__Prevotellaceae_NK3B31_group	0.489	0.3138	0.00605	0.01038	0.9897	1.209	2.964	2.417	0.2232	0.4158	0.03543	0.04414	0.2039	0.3451	0.3971	0.5145	42.11249	4.947e-7	6.296e-6
g__Odoribacter	0.4626	0.3057	1.386	0.3501	0.9454	0.9974	0.3533	0.3382	0.4369	0.837	0.4361	0.5318	0.2267	0.2348	0.9697	0.945	21.24544	0.00342	0.00685
g__norank_o__RF39	1.099	0.4238	0.8652	0.5876	0.1945	0.1417	0.6776	0.52	0.3404	0.364	1.254	0.8206	0.2544	0.1909	0.5126	0.2119	35.60608	8.601e-6	5.0E-5
g__Desulfovibrio	0.1734	0.137	0.7437	0.469	0.08144	0.1528	0.1039	0.07318	1.289	1.896	0.1877	0.1194	0.2808	0.5232	2.117	2.31	32.68167	3.0E-5	0.00014
g__[Eubacterium]_siraeum_group	0.01158	0.02149	0.1056	0.0601	0.04821	0.09564	0.8492	0.9333	0.1632	0.258	0.134	0.2228	0.04919	0.0492	2.897	4.865	35.63926	8.478e-6	5.0E-5
g__Muribaculum	0.8412	0.5317	0.7032	0.261	0.5366	0.1807	0.2566	0.1045	0.4388	0.1735	0.5025	0.2368	0.4675	0.1738	0.3993	0.237	19.01047	0.00816	0.01483
g__Massiliomicrobiota	1.392	0.5982	1.283	1.226	0.1277	0.1163	0.3652	0.2803	0.08177	0.07652	0.2252	0.2917	0.1271	0.08158	0.152	0.1423	40.04392	1.235e-6	1.0E-5
g__[Eubacterium]_xylanophilum_group	0.5737	0.6959	1.766	1.194	0.2857	0.3678	0.2414	0.3905	0.06516	0.07265	0.2403	0.2093	0.03584	0.03354	0.4995	0.5763	37.4606	3.836e-6	2.0E-5
g__Helicobacter	0.6143	0.5799	0.8047	0.7812	0.4167	0.6606	1.416	0.9367	0	0	0	0	0	0	0	0	62.13375	5.652e-11	3.956e-9
g__Rikenella	0.3287	0.201	1.116	0.58	0.3245	0.3641	0.07819	0.05446	0.1466	0.17	0.1767	0.153	0.1997	0.2254	0.4391	0.7201	26.42916	0.00042	0.00139
g__Rikenellaceae_RC9_gut_group	0.5954	0.3669	0.4798	0.1196	0.4356	0.2763	0.1991	0.1245	0.2228	0.1184	0.2732	0.2211	0.3593	0.2678	0.2306	0.09507	21.71716	0.00284	0.00612
g__Turicimonas	0.3171	0.2656	0.09727	0.04692	0.1916	0.1235	0.1911	0.1095	0.616	0.4703	0.4467	0.2609	0.5304	0.2377	0.2816	0.09552	32.96119	3.0E-5	0.00013
g__Parabacteroides	0.4423	0.2919	0.396	0.1626	0.3974	0.312	0.2143	0.1363	0.2766	0.1762	0.1214	0.06893	0.502	0.326	0.2939	0.1848	17.28473	0.01565	0.02705
g__Turicibacter	0.131	0.1473	0	0	0	0	0.4955	0.4345	1.039	0.749	0	0	0.7646	0.479	0.01158	0.0144	57.01022	5.95e-10	2.082e-8
g__Faecalibaculum	0.06117	0.03874	0.05492	0.05083	0.2427	0.2665	0.4449	0.2736	0.7581	0.596	0.1095	0.0537	0.2945	0.1848	0.4311	0.6979	31.56498	5.0E-5	0.00021
g__norank_f__[Eubacterium]_coprostanoligenes_group	0.4166	0.2887	0.1056	0.06042	0.2111	0.3458	1.421	0.9566	0.02671	0.01873	0.08185	0.1738	0.03616	0.03534	0.06371	0.05823	38.967	1.983e-6	1.0E-5
g__Lachnospiraceae_UCG-006	0.1517	0.1313	0.6585	0.675	0.08796	0.2001	0.05466	0.06194	0.1091	0.1349	0.03787	0.04597	0.01759	0.02424	0.9505	2.281	29.84351	0.0001	0.00039
g__Lactococcus	0.2451	0.2231	0.35	0.3413	0.389	0.259	0.3258	0.1446	0.08633	0.05001	0.2342	0.2529	0.09122	0.05333	0.2965	0.1862	25.01352	0.00075	0.00225
g__Clostridium	0.1904	0.2619	0	0	0	0	0.01339	0.01657	0.4492	0.7392	0	0	1.082	1.257	0.0771	0.1373	50.43829	1.185e-8	2.37e-7
g__Anaerostipes	1.621	2.067	0	0	0.03746	0.07751	0.1419	0.2918	0	0	0	0	0	0	0	0	24.52468	0.00092	0.00256
g__Mucispirillum	0.02715	0.02086	0.04421	0.01418	0.00684	0.01069	0.01412	0.03561	0.2541	0.4199	0.0509	0.07733	0.2124	0.4966	0.868	1.107	24.00112	0.00114	0.00301
g__norank_f__Desulfovibrionaceae	0.1911	0.1461	0.03444	0.03073	0.1541	0.1915	0.0362	0.02728	0.2482	0.2119	0.0619	0.09468	0.3382	0.7363	0.3088	0.3392	22.00578	0.00254	0.00554
g__Gordonibacter	0.04923	0.04399	0.07912	0.04882	0.1844	0.1415	0.02642	0.01832	0.1968	0.1289	0.2337	0.09542	0.1587	0.09747	0.04706	0.0403	40.53346	9.949e-7	8.705e-6
g__Longibaculum	0.3001	0.4339	0.4203	0.08987	0.04724	0.03664	0.00072	0.00217	0.01238	0.01062	0.03258	0.03669	0.00456	0.00756	0.02136	0.01165	50.68938	1.058e-8	2.37e-7
g__Coriobacteriaceae_UCG-002	0.05755	0.06913	0	0	0.00098	0.0022	0.02353	0.02448	0.2772	0.4148	0.1201	0.1518	0.2225	0.1387	0.07674	0.05798	41.36486	6.889e-7	7.482e-6
g__norank_f__Anaerovoracaceae	0.3127	0.1974	0.1685	0.07827	0.04789	0.08709	0.08398	0.08918	0.03779	0.04084	0.07859	0.1047	0.01596	0.02051	0.02715	0.03047	34.73671	1.0E-5	6.0E-5
g__Ruminococcus	0.03982	0.02615	0.2038	0.192	0.02476	0.06634	0.1853	0.2426	0.02378	0.01881	0.03013	0.03962	0.05799	0.06221	0.1676	0.1656	25.19515	0.0007	0.00213
g__Acutalibacter	0.265	0.3797	0.228	0.1302	0.05571	0.08773	0.00615	0.01287	0.04854	0.04476	0.02158	0.0329	0.02541	0.02969	0.05828	0.0751	31.36356	5.0E-5	0.00022
g__Family_XIII_AD3011_group	0.1596	0.09587	0.1429	0.0502	0.03193	0.03745	0.05719	0.03573	0.06841	0.05912	0.09244	0.05979	0.03909	0.0222	0.08977	0.07121	29.2639	0.00013	0.00048
g__Blautia	0.00362	0.00869	0.6143	0.737	0.0013	0.00412	0.00109	0.00326	0.00228	0.00511	0.00081	0.0023	0.00424	0.00784	0.01593	0.03434	22.92628	0.00176	0.00417
g__[Eubacterium]_ruminantium_group	0.1792	0.2271	0	0	0.0505	0.05338	0.2038	0.3223	0.04528	0.1003	0.01303	0.02976	0.0114	0.01691	0.01737	0.02015	19.75448	0.00613	0.01143
g__Roseburia	0.1651	0.1743	0.1424	0.1087	0.00326	0.00704	0.03185	0.05504	0.03584	0.1045	0.07249	0.152	0.00358	0.01133	0.01158	0.01755	35.90373	7.559e-6	4.0E-5
g__norank_f__Lachnospiraceae	0.04525	0.07912	0.135	0.1454	0.01303	0.02642	0	0	0.1919	0.5015	0.0057	0.0107	0	0	0.05719	0.1019	23.91817	0.00118	0.00301
g__norank_o__Clostridia_vadinBB60_group	0.02425	0.03855	0.1517	0.0994	0.02378	0.02128	0.01086	0.01571	0.02508	0.03375	0.05864	0.06057	0.02052	0.03181	0.1061	0.1783	20.49577	0.00459	0.00881
g__norank_f__UCG-010	0.05538	0.03565	0.0861	0.0489	0.04496	0.04658	0.05574	0.03766	0.02248	0.02871	0.03095	0.01425	0.01499	0.01442	0.07963	0.05636	23.90517	0.00118	0.00301
g__norank_f__Erysipelotrichaceae	0.059	0.09905	0.09261	0.04951	0.01661	0.02028	0.0076	0.01283	0.07525	0.1158	0.03013	0.03233	0.01629	0.02638	0.0543	0.09446	19.27855	0.00736	0.01355
g__A2	0.05683	0.05128	0.1596	0.195	0.02574	0.04423	0.01737	0.01975	0.05408	0.1472	0.00774	0.01723	0	0	0.00579	0.00843	17.97999	0.01206	0.02111
g__Colidextribacter	0.08796	0.1609	0.1419	0.06702	0.01759	0.0369	0.02027	0.02202	0.00326	0.00827	0.0057	0.0095	0.00098	0.00309	0.0228	0.02486	41.09236	7.772e-7	7.482e-6
g__Butyribacter	0.04271	0.05683	0.1741	0.2024	0.00521	0.01151	0.00615	0.01061	0.03974	0.08356	0.00204	0.00576	0.00358	0.00927	0.00507	0.008	23.10782	0.00163	0.00401
g__Marvinbryantia	0.07855	0.05995	0.04375	0.03568	0.01824	0.02124	0.04669	0.03892	0.00782	0.01131	0.01751	0.01527	0.01205	0.01473	0.02172	0.02067	20.73164	0.00419	0.00814
g__GCA-900066575	0.1509	0.2337	0.06841	0.05487	0	0	0.00398	0.00827	0.00098	0.00309	0	0	0.00098	0.00309	0.00217	0.00652	41.02248	8.016e-7	7.482e-6
g__Staphylococcus	0	0	0	0	0.01922	0.0358	0.00362	0.00718	0	0	0	0	0.1459	0.2824	0.05068	0.07245	41.03515	7.971e-7	7.482e-6
g__NK4A214_group	0.06117	0.04983	0.09354	0.05447	0.00749	0.00896	0.01665	0.01917	0.0013	0.00275	0.00489	0.0097	0.00326	0.00752	0.01303	0.01323	35.17258	1.0E-5	5.0E-5
g__Christensenellaceae_R-7_group	0.07493	0.06123	0.01257	0.01866	0.02899	0.06057	0.07058	0.06378	0.00489	0.00674	0.00448	0.0087	0	0	0.00253	0.00647	38.777	2.156e-6	2.0E-5
g__Candidatus_Arthromitus	0.00145	0.00434	0.1433	0.1619	0.01368	0.0223	0.01195	0.01105	0.00098	0.00309	0.00367	0.00727	0.00261	0.00824	0.0029	0.00661	21.32427	0.00332	0.00673
g__norank_c__Clostridia	0.02136	0.02642	0.04607	0.03205	0.00847	0.01259	0.0152	0.01502	0.00586	0.01638	0.00204	0.00576	0.00065	0.00206	0.02498	0.03108	24.72299	0.00085	0.00243
g__Anaerotruncus	0.01556	0.04094	0.04794	0.0185	0.00293	0.00927	0.00181	0.00368	0.0303	0.06938	0.00407	0.00917	0.00358	0.00604	0.01448	0.03772	23.31418	0.0015	0.00376
g__norank_f__Eggerthellaceae	0.03222	0.02674	0.0484	0.03335	0.01889	0.0261	0.01014	0.00997	0.00098	0.00309	0.00163	0.00461	0	0	0.00796	0.01057	39.61971	1.488e-6	1.0E-5
g__norank_f__Peptococcaceae	0.02027	0.03594	0.05026	0.01832	0.00326	0.0103	0.00543	0.00672	0.00652	0.01053	0.00448	0.00717	0.00619	0.01102	0.00796	0.01344	24.23841	0.00103	0.00279
g__norank_f__Ruminococcaceae	0.00688	0.00913	0.04095	0.03651	0.00358	0.00623	0.00181	0.00368	0.00293	0.00728	0.00367	0.00727	0.00847	0.02678	0.03294	0.05457	26.14995	0.00047	0.00147
g__norank_f__Gastranaerophilaceae	0.00796	0.01057	0.04933	0.08679	0.00424	0.00555	0.01339	0.0111	0.00065	0.00206	0.00326	0.00697	0.00196	0.00412	0.01665	0.01673	22.30203	0.00225	0.00509
g__UCG-005	0.00869	0.01792	0.04607	0.02609	0.00261	0.00456	0.00652	0.00977	0.00261	0.0063	0.00081	0.0023	0.00456	0.00885	0.02027	0.03481	24.49741	0.00093	0.00256
g__Oscillibacter	0.00145	0.00287	0.04514	0.04311	0.00521	0.01141	0.00905	0.01321	0.00196	0.0044	0	0	0.00065	0.00206	0.00109	0.00326	26.27301	0.00045	0.00143
g__[Eubacterium]_ventriosum_group	0	0	0	0	0.00358	0.00759	0.04995	0.03711	0	0	0	0	0	0	0	0	44.23516	1.924e-7	2.694e-6
g__Negativibacillus	0.02172	0.05107	0.02513	0.03207	0.00489	0.01545	0	0	0	0	0	0	0	0	0	0	27.03699	0.00033	0.00112
g__Streptococcus	0.00434	0.00921	0.00745	0.00769	0.00033	0.00103	0.00434	0.00862	0.00196	0.0044	0.02077	0.01985	0.00196	0.00618	0.00796	0.01458	18.26368	0.01084	0.0192
g__Mediterraneibacter	0.02787	0.03679	0.0014	0.00369	0.01596	0.04274	0	0	0	0	0	0	0	0	0.00109	0.00326	22.29886	0.00226	0.00509
g__[Eubacterium]_oxidoreducens_group	0.01375	0.0076	0.01722	0.0197	0.00293	0.00728	0	0	0.00261	0.0063	0.00122	0.00346	0.00293	0.0039	0.00145	0.0033	32.14838	4.0E-5	0.00017
g__Angelakisella	0	0	0.03909	0.02043	0	0	0.00145	0.00434	0	0	0	0	0.00033	0.00103	0	0	46.92857	5.764e-8	1.009e-6
g__UCG-009	0.01195	0.01864	0.01582	0.014	0	0	0.00471	0.01019	0	0	0	0	0	0	0.0029	0.00869	38.32839	2.624e-6	2.0E-5
g__Anaeroplasma	0	0	0.00326	0.00862	0.00261	0.0063	0	0	0.00293	0.00728	0.0167	0.02603	0	0	0	0	16.72111	0.01929	0.03293
g__Lachnospiraceae_UCG-004	0.00398	0.00535	0.0135	0.01462	0	0	0.00181	0.00368	0.00391	0.00683	0.00041	0.00115	0	0	0.00072	0.00217	20.98894	0.00379	0.00747
g__Paludicola	0.00615	0.00551	0.00559	0.00972	0.00293	0.00927	0.0029	0.00473	0.0013	0.00412	0	0	0.00521	0.00756	0	0	16.00709	0.02505	0.04126
g__UCG-007	0.00941	0.01191	0.0107	0.01092	0	0	0.00181	0.00368	0	0	0	0	0	0	0	0	29.98956	0.0001	0.00038
g__CAG-196	0.00579	0.0076	0.00791	0.01187	0.00196	0.00618	0.00579	0.01138	0	0	0	0	0	0	0.00036	0.00109	16.25912	0.02285	0.03809
g__Aerococcus	0	0	0	0	0.00489	0.01545	0	0	0	0	0	0	0	0	0.01448	0.01921	23.02811	0.00169	0.00407
g__norank_f__Coriobacteriales_	0.00398	0.00626	0.00884	0.00916	0.00261	0.00429	0.00036	0.00109	0	0	0	0	0	0	0	0	21.38287	0.00324	0.00668
g__Family_XIII_UCG-001	0.00398	0.00509	0.00838	0.00899	0	0	0.00145	0.00434	0	0	0.00122	0.00346	0	0	0.00036	0.00109	21.61863	0.00296	0.00627
g__Thomasclavelia	0.00326	0.00652	0	0	0	0	0.00326	0.00515	0	0	0	0	0	0	0	0	16.49816	0.02094	0.03531
g__Bilophila	0	0	0.00326	0.00421	0	0	0.00217	0.00652	0	0	0	0	0	0	0	0	21.5669	0.00302	0.0063
