# Supplementary material for: The impact of APOE genotype, age, and sex on gut microbiota in a mouse model of Alzheimer’s Disease: an exploration of their interactions
Source: Biol Sex Differ. 2026 Apr 19;17:113. doi: 10.1186/s13293-026-00905-w (PMC13224529; doi:10.1186/s13293-026-00905-w)
Supplement: Supplementary file 3 — Supplementary Material 3: Table S3 Differentially abundant gut microbiota taxa between APOE3 and APOE4 mice [file 13293_2026_905_MOESM3_ESM.csv]

Species name	APOE4-mean(%)	APOE4-sd(%)	APOE3-mean(%)	APOE3-sd(%)	statistic(%)	P_value	Fold Change	P_adjust	Effectsize	Æ½¾ù·á¶ÈÖ®ºÍ
g__Lactobacillus	17.19	9.103	8.972	8.285	988	0.00013	1.91596	0.00119	8.647	26.162
g__Allobaculum	13.67	9.925	6.063	10.91	1030	1.00E-05	2.25466	0.00015	7.882	19.733
g__Dubosiella	3.495	3.778	1.856	2.048	892	0.00597	1.88308	0.01859	1.706	5.351
g__Akkermansia	0.05318	0.09272	5.046	5.182	182.5	5.53E-08	0.01054	2.58E-06	-5.426	5.09918
g__Candidatus_Saccharimonas	1.042	0.9071	1.863	1.184	315.5	0.00019	0.55931	0.00155	-0.9134	2.905
g__norank_f__Prevotellaceae	0.9142	1.19	1.968	1.4	325.5	0.00029	0.46453	0.00182	-1.165	2.8822
g__Prevotellaceae_UCG-001	0.5238	0.6409	1.943	2.664	276.5	3.00E-05	0.26958	0.00035	-1.519	2.4668
g__Bacteroides	0.2561	0.1888	1.563	1.054	70.5	8.28E-11	0.16385	5.80E-09	-1.423	1.8191
g__Ligilactobacillus	0.1831	0.1515	1.616	3.375	335	0.00044	0.1133	0.00246	-1.546	1.7991
g__Bifidobacterium	1.358	1.157	0.1972	0.369	1114	1.16E-07	6.88641	2.80E-06	1.225	1.5552
g__Prevotellaceae_NK3B31_group	0.2197	0.3843	1.172	1.746	379.5	0.00248	0.18746	0.00905	-1.013	1.3917
g__Alistipes	0.3879	0.3126	0.992	1.02	310.5	0.00015	0.39103	0.00131	-0.6737	1.3799
g__Odoribacter	0.5095	0.7212	0.7572	0.7014	420.5	0.01071	0.67287	0.03191	-0.2757	1.2667
g__Massiliomicrobiota	0.1421	0.1637	0.7449	0.8318	274	3.00E-05	0.19076	0.00033	-0.6644	0.887
g__[Eubacterium]_xylanophilum_group	0.2007	0.3453	0.6445	0.8823	344.5	0.00065	0.3114	0.0035	-0.4956	0.8452
g__Helicobacter	0	0	0.802	0.8133	18.5	1.76E-14	0	2.47E-12	-0.866	0.802
g__Rikenellaceae_RC9_gut_group	0.2725	0.1902	0.4247	0.2827	424.5	0.01217	0.64163	0.0355	-0.1734	0.6972
g__Turicimonas	0.4749	0.3172	0.2049	0.1722	1086	8.01E-07	2.31772	1.00E-05	0.2845	0.6798
g__norank_f__[Eubacterium]_coprostanoligenes_group	0.05019	0.08662	0.5541	0.7399	177	1.15E-07	0.09058	2.80E-06	-0.5376	0.60429
g__Lactococcus	0.1707	0.1734	0.3279	0.2407	350.5	0.00083	0.52059	0.00417	-0.1726	0.4986
g__Clostridium	0.4325	0.8523	0.0524	0.1517	913	0.0016	8.25382	0.00657	0.4133	0.4849
g__Anaerostipes	0	0	0.4641	1.228	444	0.00026	0	0.00181	-0.5225	0.4641
g__Mucispirillum	0.3482	0.6884	0.02141	0.02567	928	0.00133	16.26343	0.00566	0.3655	0.36961
g__Gordonibacter	0.158	0.1159	0.08796	0.102	916	0.00252	1.79627	0.00905	0.07223	0.24596
g__Coriobacteriaceae_UCG-002	0.1797	0.2442	0.02113	0.04279	1111	1.20E-07	8.5045	2.80E-06	0.169	0.20083
g__Longibaculum	0.01682	0.02102	0.1749	0.2747	359	0.00101	0.09617	0.00471	-0.1786	0.19172
g__norank_f__Anaerovoracaceae	0.03812	0.05822	0.1494	0.1595	328	0.0003	0.25515	0.00182	-0.1246	0.18752
g__Roseburia	0.02914	0.08949	0.08005	0.1226	390	0.00196	0.36402	0.00785	-0.05694	0.10919
g__norank_f__UCG-010	0.03619	0.04072	0.05864	0.04294	395	0.00447	0.61716	0.01421	-0.0245	0.09483
g__A2	0.0177	0.07749	0.05836	0.104	401	0.00214	0.30329	0.00815	-0.04581	0.07606
g__norank_f__Oscillospiraceae	0.02087	0.0567	0.05361	0.0748	399	0.00356	0.38929	0.01187	-0.03588	0.07448
g__Colidextribacter	0.00792	0.01582	0.06125	0.09948	299.5	3.00E-05	0.12937	0.00037	-0.05962	0.06917
g__Litchfieldia	0.02272	0.0379	0.04356	0.04444	434	0.015	0.52158	0.04117	-0.02333	0.06628
g__Marvinbryantia	0.01444	0.01599	0.04617	0.04532	354	0.00082	0.31276	0.00417	-0.03534	0.06061
g__GCA-900066575	0.00106	0.00384	0.05352	0.1321	402	0.00028	0.01975	0.00182	-0.06017	0.05458
g__Christensenellaceae_R-7_group	0.00291	0.00628	0.04821	0.05969	247	8.88E-07	0.06028	1.00E-05	-0.04945	0.05112
g__NK4A214_group	0.00546	0.00968	0.04086	0.04877	314.5	6.00E-05	0.1336	0.00062	-0.0394	0.04632
g__Candidatus_Arthromitus	0.00247	0.00635	0.03602	0.0882	431	0.00284	0.06843	0.00981	-0.03673	0.03849
g__norank_c__Clostridia	0.00828	0.01963	0.02104	0.025	404.5	0.00287	0.39335	0.00981	-0.01379	0.02932
g__norank_f__Eggerthellaceae	0.00255	0.00643	0.02597	0.02763	236	3.60E-07	0.09831	7.19E-06	-0.02594	0.02852
g__norank_f__Gastranaerophilaceae	0.00546	0.01091	0.01657	0.041	446.5	0.01301	0.32945	0.03717	-0.01231	0.02203
g__Oscillibacter	0.00097	0.00296	0.01322	0.02599	440	0.00215	0.07326	0.00815	-0.01339	0.01419
g__[Eubacterium]_ventriosum_group	0	0	0.01387	0.02838	481	0.00113	0	0.00496	-0.0146	0.01387
g__Mediterraneibacter	0.00026	0.00161	0.01201	0.03061	495	0.00439	0.02199	0.01421	-0.0133	0.01227
g__Negativibacillus	0	0	0.01201	0.03117	481	0.00113	0	0.00496	-0.01341	0.01201
g__[Eubacterium]_oxidoreducens_group	0.00211	0.00436	0.00782	0.01212	471	0.01949	0.27024	0.04962	-0.00634	0.00993
g__Angelakisella	9.00E-05	0.00054	0.00819	0.01801	532	0.01756	0.01075	0.04728	-0.00913	0.00828
g__UCG-009	0.0007	0.00429	0.00745	0.01338	427.5	0.00034	0.0946	0.00201	-0.00732	0.00815
g__CAG-196	9.00E-05	0.00054	0.00512	0.00916	456.5	0.00094	0.0172	0.00455	-0.0055	0.00521
g__UCG-007	0	0	0.00503	0.00892	444	0.00026	0	0.00181	-0.00559	0.00503
g__norank_f__Coriobacteriales_	0	0	0.00363	0.00616	444	0.00026	0	0.00181	-0.00395	0.00363
g__Family_XIII_UCG-001	0.00035	0.00168	0.00307	0.00586	510.5	0.01401	0.11465	0.03922	-0.00304	0.00342
g__Escherichia-Shigella	0	0	0.00196	0.00501	536.5	0.00939	0	0.02857	-0.00214	0.00196
g__Thomasclavelia	0	0	0.00168	0.00435	555	0.01867	0	0.0484	-0.00185	0.00168
g__Christensenella	0	0	0.00149	0.00398	555	0.01866	0	0.0484	-0.00163	0.00149
