# Supplementary material for: The impact of APOE genotype, age, and sex on gut microbiota in a mouse model of Alzheimer’s Disease: an exploration of their interactions
Source: Biol Sex Differ. 2026 Apr 19;17:113. doi: 10.1186/s13293-026-00905-w (PMC13224529; doi:10.1186/s13293-026-00905-w)
Supplement: Supplementary file 4 — Supplementary Material 4: Table S4 Differentially abundant gut microbiota taxa among APOE genotype × age groups [file 13293_2026_905_MOESM4_ESM.csv]

Species name	E3_10month-mean(%)	E3_10month-sd(%)	E3_3month-mean(%)	E3_3month-sd(%)	E4_10month-mean(%)	E4_10month-sd(%)	E4_3month-mean(%)	E4_3month-sd(%)	Statistic	P_value	P_adjust
g__Lactobacillus	5.669	5.665	11.75	9.223	19.28	10.19	15.21	7.691	19.85983	0.00018	0.00082
g__Allobaculum	0	0	11.17	12.83	14.68	7.117	12.71	12.13	30.89147	8.96e-7	9.843e-6
g__Akkermansia	3.974	5.695	5.949	4.671	0.1086	0.1089	0.00069	0.00299	41.89909	4.215e-9	1.475e-7
g__Candidatus_Saccharimonas	2.109	1.043	1.656	1.282	0.9268	0.8757	1.151	0.9463	16.70886	0.00081	0.00284
g__norank_f__Prevotellaceae	1.689	1.036	2.204	1.637	0.6563	1.02	1.159	1.31	15.3872	0.00151	0.00471
g__Lachnospiraceae_NK4A136_group	2.715	1.976	0.4209	0.3406	1.159	1.095	1.128	1.659	19.07895	0.00026	0.00112
g__Prevotellaceae_UCG-001	0.7532	0.5268	2.945	3.295	0.5124	0.5326	0.5346	0.7439	23.73563	3.0E-5	0.00014
g__Ligilactobacillus	2.978	4.624	0.4695	0.8146	0.1823	0.1382	0.184	0.1669	27.346	4.982e-6	3.0E-5
g__Bacteroides	1.62	1.054	1.515	1.08	0.2391	0.1867	0.2723	0.1943	42.4714	3.187e-9	1.475e-7
g__Bifidobacterium	0.00244	0.00709	0.3613	0.4416	1.868	1.26	0.8756	0.8191	42.72147	2.82e-9	1.475e-7
g__Alistipes	1.289	0.7037	0.7417	1.187	0.2641	0.1642	0.5053	0.3744	24.95794	2.0E-5	8.0E-5
g__Prevotellaceae_NK3B31_group	0.2777	0.3373	1.925	2.086	0.1397	0.3187	0.2954	0.4325	25.0522	2.0E-5	8.0E-5
g__Odoribacter	0.8668	0.5682	0.6649	0.8003	0.4365	0.6981	0.5787	0.7548	9.38431	0.02459	0.04717
g__norank_o__RF39	0.9965	0.4982	0.4233	0.4378	0.7464	0.752	0.3767	0.2361	16.16797	0.00105	0.00349
g__Desulfovibrio	0.4229	0.4282	0.09207	0.1191	0.7994	1.492	1.151	1.843	14.89298	0.00191	0.00569
g__Muribaculum	0.7808	0.4278	0.404	0.2044	0.4671	0.2002	0.4352	0.2032	11.22766	0.01056	0.02346
g__Massiliomicrobiota	1.344	0.8915	0.2402	0.2377	0.1455	0.2086	0.1389	0.1118	34.39016	1.639e-7	2.868e-6
g__[Eubacterium]_xylanophilum_group	1.095	1.096	0.2647	0.3687	0.143	0.1699	0.2555	0.4525	22.75833	5.0E-5	0.00021
g__Helicobacter	0.6976	0.658	0.8899	0.9332	0	0	0	0	58.87913	1.02e-12	1.428e-10
g__Rikenellaceae_RC9_gut_group	0.5449	0.2847	0.3235	0.2445	0.2452	0.168	0.2983	0.2103	14.17397	0.00268	0.00694
g__Turicimonas	0.2209	0.2263	0.1914	0.1138	0.5408	0.3907	0.4125	0.2204	24.60533	2.0E-5	0.0001
g__Rikenella	0.6731	0.5647	0.2078	0.2891	0.16	0.1587	0.3131	0.5205	17.07355	0.00068	0.00245
g__Parabacteroides	0.4221	0.2379	0.3107	0.2564	0.2076	0.1572	0.4034	0.2823	9.74025	0.02091	0.04123
g__Faecalibaculum	0.05844	0.04295	0.3385	0.282	0.4698	0.547	0.3592	0.4883	17.9826	0.00044	0.00172
g__norank_f__[Eubacterium]_coprostanoligenes_group	0.2806	0.267	0.7844	0.9231	0.05122	0.1158	0.04921	0.04828	28.80774	2.458e-6	2.0E-5
g__Anaerostipes	0.912	1.723	0.08693	0.2091	0	0	0	0	13.47942	0.00371	0.00927
g__Lactococcus	0.291	0.2757	0.359	0.2095	0.152	0.1827	0.1884	0.1671	14.59985	0.00219	0.00627
g__Lachnospiraceae_UCG-006	0.3734	0.5088	0.07218	0.1484	0.07746	0.1088	0.4595	1.594	16.22932	0.00102	0.00348
g__Clostridium	0.1071	0.2147	0.00634	0.01301	0.2496	0.5849	0.6058	1.032	17.61767	0.00053	0.00194
g__Mucispirillum	0.03461	0.01972	0.01029	0.02519	0.1638	0.3265	0.523	0.8838	18.74705	0.00031	0.00127
g__Gordonibacter	0.0623	0.04712	0.1096	0.1294	0.2132	0.1136	0.1058	0.09354	18.19061	0.0004	0.00161
g__Longibaculum	0.3527	0.3278	0.0252	0.03525	0.02136	0.02685	0.01252	0.01277	32.55318	4.001e-7	5.847e-6
g__Coriobacteriaceae_UCG-002	0.03237	0.05846	0.01166	0.02006	0.2074	0.3271	0.1535	0.1293	29.00855	2.23e-6	2.0E-5
g__norank_f__Anaerovoracaceae	0.2496	0.1694	0.06498	0.08758	0.05592	0.07635	0.02126	0.02561	31.54416	6.529e-7	8.309e-6
g__Acutalibacter	0.2488	0.2899	0.03223	0.06759	0.03656	0.04119	0.04098	0.05685	25.26323	1.0E-5	8.0E-5
g__Family_XIII_AD3011_group	0.1523	0.07735	0.04389	0.0379	0.07909	0.05893	0.0631	0.05635	23.68035	3.0E-5	0.00014
g__Blautia	0.2708	0.5614	0.0012	0.00364	0.00163	0.00407	0.00977	0.02431	10.05535	0.0181	0.03727
g__[Eubacterium]_ruminantium_group	0.1008	0.1895	0.1231	0.2319	0.03095	0.07721	0.01423	0.01824	12.35435	0.00626	0.01486
g__Roseburia	0.1552	0.1452	0.0168	0.03983	0.05212	0.1251	0.00737	0.01476	27.61119	4.383e-6	3.0E-5
g__norank_f__Lachnospiraceae	0.0845	0.1179	0.00686	0.01984	0.1091	0.3772	0.02709	0.074	10.93427	0.01209	0.02644
g__norank_f__UCG-010	0.06882	0.04338	0.05007	0.04178	0.02624	0.02321	0.04561	0.05114	10.65169	0.01377	0.02965
g__norank_f__Erysipelotrichaceae	0.07371	0.08068	0.01235	0.01733	0.0552	0.08981	0.03429	0.06851	13.31228	0.00401	0.00984
g__A2	0.1018	0.1393	0.02178	0.0342	0.03348	0.1103	0.00274	0.00636	15.00539	0.00181	0.00552
g__norank_f__Oscillospiraceae	0.08083	0.09385	0.03069	0.04491	0.00579	0.01137	0.03515	0.07659	12.66797	0.00541	0.01306
g__Colidextribacter	0.1116	0.128	0.01886	0.02997	0.00434	0.00866	0.01132	0.02012	32.46478	4.177e-7	5.847e-6
g__Butyribacter	0.1002	0.1505	0.00566	0.0108	0.02299	0.06389	0.00429	0.00849	14.75998	0.00203	0.00593
g__Marvinbryantia	0.06332	0.05238	0.03172	0.03334	0.01213	0.01372	0.01663	0.01797	14.30536	0.00252	0.00694
g__GCA-900066575	0.1148	0.1792	0.00189	0.00588	0.00054	0.0023	0.00154	0.0049	39.89903	1.119e-8	3.134e-7
g__Staphylococcus	0	0	0.01183	0.02698	0	0	0.1008	0.2112	36.6462	5.467e-8	1.276e-6
g__Christensenellaceae_R-7_group	0.04764	0.05621	0.04869	0.06401	0.00471	0.00743	0.0012	0.00451	25.5605	1.0E-5	7.0E-5
g__NK4A214_group	0.07534	0.05278	0.01183	0.01502	0.0029	0.00679	0.00789	0.01146	30.85034	9.14e-7	9.843e-6
g__norank_c__Clostridia	0.03217	0.03072	0.01166	0.01383	0.00416	0.01263	0.01217	0.02423	14.23899	0.0026	0.00694
g__Anaerotruncus	0.02973	0.03614	0.0024	0.00702	0.01864	0.05256	0.00874	0.02611	9.63552	0.02193	0.04265
g__norank_f__Eggerthellaceae	0.0393	0.02992	0.01475	0.02012	0.00127	0.00373	0.00377	0.00815	36.03561	7.36e-8	1.472e-6
g__norank_f__Peptococcaceae	0.03339	0.03254	0.00429	0.00862	0.00561	0.009	0.00703	0.01191	14.26555	0.00257	0.00694
g__norank_f__Ruminococcaceae	0.02179	0.02971	0.00274	0.00512	0.00326	0.00707	0.02006	0.04289	13.81344	0.00317	0.00807
g__norank_f__Gastranaerophilaceae	0.02606	0.05935	0.00857	0.0096	0.00181	0.0049	0.00892	0.01377	9.97371	0.01879	0.03772
g__UCG-005	0.02504	0.02847	0.00446	0.00754	0.00181	0.0049	0.012	0.02535	11.28189	0.0103	0.02325
g__Oscillibacter	0.02056	0.03534	0.00703	0.01211	0.00109	0.00335	0.00086	0.00263	11.51276	0.00925	0.02124
g__Negativibacillus	0.02321	0.04249	0.00257	0.01121	0	0	0	0	25.79853	1.0E-5	7.0E-5
g__[Eubacterium]_ventriosum_group	0	0	0.02555	0.03474	0	0	0	0	28.12924	3.412e-6	3.0E-5
g__Mediterraneibacter	0.01629	0.03019	0.0084	0.03131	0	0	0.00051	0.00224	11.93113	0.00762	0.01779
g__[Eubacterium]_oxidoreducens_group	0.01527	0.01376	0.00154	0.00536	0.00199	0.00514	0.00223	0.00361	30.4662	1.101e-6	1.0E-5
g__Angelakisella	0.0171	0.02384	0.00069	0.00299	0	0	0.00017	0.00075	15.66799	0.00133	0.00422
g__UCG-009	0.01364	0.01636	0.00223	0.00721	0	0	0.00137	0.00598	30.39747	1.138e-6	1.0E-5
g__Anaeroplasma	0.00143	0.0057	0.00137	0.00465	0.00905	0.01888	0	0	10.43603	0.0152	0.03176
g__Lachnospiraceae_UCG-004	0.00814	0.01116	0.00086	0.00263	0.00235	0.00534	0.00034	0.0015	16.03221	0.00112	0.00364
g__UCG-007	0.00998	0.01113	0.00086	0.00263	0	0	0	0	28.50214	2.849e-6	2.0E-5
g__CAG-196	0.00672	0.0094	0.00377	0.00897	0	0	0.00017	0.00075	14.20073	0.00264	0.00694
g__norank_f__Coriobacteriales_	0.00611	0.00779	0.00154	0.00332	0	0	0	0	17.93475	0.00045	0.00172
g__Family_XIII_UCG-001	0.00591	0.00716	0.00069	0.00299	0.00054	0.0023	0.00017	0.00075	19.40281	0.00023	0.00099
g__norank_o__Oscillospirales	0.00428	0.00778	0.00103	0.00327	0	0	0.00172	0.00514	9.96551	0.01886	0.03772
g__Christensenella	0.00244	0.00483	0.00069	0.00299	0	0	0	0	10.58433	0.0142	0.03012
