# Supplementary material for: The impact of APOE genotype, age, and sex on gut microbiota in a mouse model of Alzheimer’s Disease: an exploration of their interactions
Source: Biol Sex Differ. 2026 Apr 19;17:113. doi: 10.1186/s13293-026-00905-w (PMC13224529; doi:10.1186/s13293-026-00905-w)
Supplement: Supplementary file 5 — Supplementary Material 5: Table S5 Differentially abundant gut microbiota taxa among APOE genotype × sex groups [file 13293_2026_905_MOESM5_ESM.csv]

Species name	APOE3_female-mean(%)	APOE3_female-sd(%)	APOE3_male-mean(%)	APOE3_male-sd(%)	APOE4_female-mean(%)	APOE4_female-sd(%)	APOE4_male-mean(%)	APOE4_male-sd(%)	Statistic	P_value	P_adjust
g__norank_f__Muribaculaceae	35.24	10.38	42.63	7.085	34.44	7.234	42.75	11.61	13.75298	0.00326	0.00972
g__Lactobacillus	9.095	6.026	8.826	10.58	20.96	8.487	12.76	7.897	21.09531	0.0001	0.0007
g__Allobaculum	11.17	12.83	0	0	16.19	9.657	10.7	9.673	31.42174	6.928e-7	1.0E-5
g__norank_o__Clostridia_UCG-014	6.124	4.539	7.545	4.812	2.707	2.529	7.738	5.817	17.42441	0.00058	0.00261
g__Dubosiella	1.683	2.051	2.061	2.091	3.963	3.165	2.945	4.429	12.0109	0.00735	0.01978
g__Akkermansia	5.938	5.008	3.987	5.344	0.02818	0.07371	0.08259	0.1058	36.49078	5.897e-8	2.186e-6
g__Candidatus_Saccharimonas	1.312	0.6095	2.517	1.376	0.7312	0.6081	1.408	1.072	24.72944	2.0E-5	0.0002
g__norank_f__Prevotellaceae	1.742	1.428	2.237	1.362	1.238	1.519	0.5329	0.3964	16.11351	0.00108	0.00443
g__Prevotellaceae_UCG-001	1.565	1.388	2.392	3.658	0.4857	0.7914	0.5686	0.4202	19.69787	0.0002	0.00114
g__Bacteroides	1.863	1.193	1.206	0.7479	0.2758	0.1795	0.233	0.2021	43.12645	2.313e-9	1.619e-7
g__Ligilactobacillus	2.146	4.321	0.9875	1.624	0.1982	0.1789	0.1654	0.114	12.72511	0.00527	0.01476
g__Bifidobacterium	0.0751	0.1966	0.3423	0.47	1.437	0.8635	1.266	1.452	31.83908	5.658e-7	1.0E-5
g__Prevotellaceae_NK3B31_group	0.7525	0.9167	1.67	2.326	0.2135	0.3721	0.2269	0.4097	10.04249	0.01821	0.04249
g__Alistipes	0.8935	1.192	1.109	0.7914	0.3448	0.2754	0.4386	0.3533	15.90386	0.00119	0.00475
g__Odoribacter	0.7167	0.7748	0.8053	0.6247	0.3318	0.6079	0.7186	0.8035	10.86324	0.01249	0.03067
g__norank_o__RF39	0.6227	0.5522	0.7597	0.54	0.2974	0.2863	0.8614	0.6801	14.70306	0.00209	0.00778
g__Desulfovibrio	0.125	0.1491	0.3838	0.4453	0.7848	1.449	1.209	1.913	11.6698	0.0086	0.02231
g__[Eubacterium]_siraeum_group	0.03086	0.07164	0.5239	0.7817	0.1062	0.19	1.596	3.725	24.65698	2.0E-5	0.0002
g__Massiliomicrobiota	0.7265	0.7657	0.7668	0.9294	0.1044	0.08041	0.1865	0.2208	19.36229	0.00023	0.00124
g__[Eubacterium]_xylanophilum_group	0.4221	0.552	0.9085	1.123	0.0505	0.05709	0.3775	0.4506	24.10965	2.0E-5	0.00022
g__Helicobacter	0.5103	0.6147	1.148	0.9	0	0	0	0	61.25945	3.163e-13	4.429e-11
g__Turicimonas	0.251	0.2077	0.1501	0.09795	0.5732	0.3653	0.3593	0.2039	28.74192	2.537e-6	4.0E-5
g__norank_f__[Eubacterium]_coprostanoligenes_group	0.3085	0.3286	0.8458	0.9716	0.03144	0.02795	0.07225	0.1225	29.16964	2.063e-6	3.0E-5
g__Turicibacter	0.06207	0.119	0.2787	0.4064	0.9017	0.6278	0.00613	0.0118	36.37249	6.246e-8	2.186e-6
g__Faecalibaculum	0.1567	0.2118	0.2743	0.2844	0.5263	0.4909	0.2798	0.5217	14.37686	0.00244	0.00852
g__Lactococcus	0.3208	0.2472	0.3364	0.2406	0.08877	0.05038	0.2671	0.2153	21.18644	0.0001	0.0007
g__Clostridium	0.09019	0.2	0.00753	0.01391	0.7654	1.055	0.04082	0.1049	30.95893	8.671e-7	2.0E-5
g__Anaerostipes	0.7877	1.601	0.07981	0.2251	0	0	0	0	21.23978	9.0E-5	0.0007
g__Mucispirillum	0.01646	0.01895	0.02728	0.03154	0.2333	0.4481	0.4835	0.89	10.90357	0.01226	0.03065
g__norank_f__Desulfovibrionaceae	0.1716	0.1679	0.03543	0.02784	0.2932	0.5293	0.1926	0.2785	13.35234	0.00393	0.01124
g__Gordonibacter	0.1204	0.1252	0.04948	0.04314	0.1777	0.1129	0.1349	0.1184	15.57827	0.00138	0.00538
g__Coriobacteriaceae_UCG-002	0.02778	0.05448	0.01323	0.02156	0.2499	0.3023	0.09716	0.1107	31.85529	5.614e-7	1.0E-5
g__Longibaculum	0.167	0.3181	0.1843	0.2223	0.00847	0.00983	0.02664	0.02627	20.10843	0.00016	0.00103
g__norank_f__Anaerovoracaceae	0.1733	0.1989	0.1209	0.09256	0.02688	0.03339	0.05136	0.07718	14.67991	0.00211	0.00778
g__Ruminococcus	0.03189	0.05064	0.1934	0.215	0.04088	0.04805	0.1029	0.1393	14.09751	0.00278	0.00904
g__Roseburia	0.0799	0.1429	0.08022	0.09772	0.01971	0.0742	0.04024	0.106	16.1895	0.00104	0.0044
g__norank_f__UCG-010	0.0499	0.04096	0.06902	0.04421	0.01873	0.02244	0.05672	0.048	18.98999	0.00027	0.00141
g__A2	0.04046	0.049	0.07961	0.144	0.02704	0.1051	0.00671	0.0129	9.79017	0.02044	0.0469
g__norank_f__Oscillospiraceae	0.04869	0.08334	0.05945	0.06544	0.01466	0.03106	0.02817	0.07736	9.60421	0.02225	0.04867
g__Colidextribacter	0.05092	0.1162	0.0735	0.07708	0.00212	0.00619	0.01476	0.02064	23.82868	3.0E-5	0.00024
g__Litchfieldia	0.05315	0.05325	0.03217	0.0286	0.03241	0.04726	0.01131	0.018	9.66073	0.02168	0.04818
g__Marvinbryantia	0.04681	0.05272	0.0454	0.03632	0.00994	0.01297	0.01974	0.0179	13.79659	0.0032	0.00972
g__GCA-900066575	0.0715	0.174	0.03217	0.04827	0.00098	0.00301	0.00115	0.00474	13.75346	0.00326	0.00972
g__Christensenellaceae_R-7_group	0.05075	0.06368	0.0452	0.0565	0.00244	0.00527	0.00345	0.00742	24.29786	2.0E-5	0.00022
g__NK4A214_group	0.03292	0.04361	0.05029	0.05417	0.00228	0.0056	0.0092	0.01209	19.35971	0.00023	0.00124
g__Candidatus_Arthromitus	0.00789	0.01721	0.06943	0.1228	0.00179	0.00612	0.00326	0.00672	18.05035	0.00043	0.002
g__norank_c__Clostridia	0.01457	0.02081	0.02871	0.02795	0.00326	0.01167	0.01418	0.02523	14.24162	0.00259	0.00877
g__norank_f__Eggerthellaceae	0.0252	0.02655	0.02688	0.0297	0.00049	0.00219	0.00498	0.00871	27.7196	4.159e-6	5.0E-5
g__norank_f__Gastranaerophilaceae	0.006	0.00829	0.02912	0.05846	0.0013	0.00324	0.01035	0.01444	16.84414	0.00076	0.00333
g__UCG-005	0.00549	0.01276	0.02382	0.02709	0.00358	0.00754	0.01111	0.02662	11.68943	0.00853	0.02231
g__Oscillibacter	0.00343	0.00851	0.02484	0.03433	0.0013	0.00341	0.00057	0.00237	19.78326	0.00019	0.00114
g__[Eubacterium]_ventriosum_group	0.00189	0.00568	0.0281	0.03727	0	0	0	0	20.36313	0.00014	0.00095
g__Streptococcus	0.00223	0.00652	0.0057	0.00811	0.00196	0.00522	0.01399	0.01795	10.76428	0.01307	0.03155
g__Negativibacillus	0.01286	0.03678	0.01099	0.02402	0	0	0	0	10.66334	0.01369	0.03249
g__Mediterraneibacter	0.0216	0.0394	0.00061	0.00244	0	0	0.00057	0.00237	18.37164	0.00037	0.00178
g__Angelakisella	0	0	0.01792	0.02343	0.00016	0.00073	0	0	22.86133	4.0E-5	0.00036
g__UCG-009	0.00566	0.01386	0.00957	0.01289	0	0	0.00153	0.00632	18.93907	0.00028	0.00141
g__Defluviitaleaceae_UCG-011	0.00154	0.00465	0.00611	0.00849	0.00081	0.00364	0.00287	0.00586	11.58322	0.00896	0.0228
g__CAG-196	0.00377	0.00698	0.00672	0.01125	0	0	0.00019	0.00079	12.04528	0.00723	0.01978
g__Aerococcus	0.00257	0.01121	0	0	0	0	0.00767	0.01549	9.69708	0.02132	0.04815
g__UCG-007	0.00446	0.00929	0.0057	0.0087	0	0	0	0	14.21204	0.00263	0.00877
g__norank_f__Coriobacteriales_	0.00326	0.00521	0.00407	0.00729	0	0	0	0	13.43239	0.00379	0.01105
g__Escherichia-Shigella	0.00103	0.00448	0.00305	0.00551	0	0	0	0	13.99773	0.00291	0.00925
g__Bilophila	0	0	0.00265	0.00548	0	0	0	0	14.60422	0.00219	0.00786
