# Supplementary material for: The impact of APOE genotype, age, and sex on gut microbiota in a mouse model of Alzheimer’s Disease: an exploration of their interactions
Source: Biol Sex Differ. 2026 Apr 19;17:113. doi: 10.1186/s13293-026-00905-w (PMC13224529; doi:10.1186/s13293-026-00905-w)
Supplement: Supplementary file 6 — Supplementary Material 6: Table S6 Predicted gut microbiota phenotypes based on BugBase analysis [file 13293_2026_905_MOESM6_ESM.csv]

Phenotypes	E3_10m_C_1	E3_10m_C_2	E3_10m_C_3	E3_10m_C_4	E3_10m_C_5	E3_10m_C_6	E3_10m_C_7	E3_10m_C_8	E3_10m_C_9	E3_10m_X_1	E3_10m_X_2	E3_10m_X_3	E3_10m_X_4	E3_10m_X_5	E3_10m_X_6	E3_10m_X_7	E3_3m_C_1	E3_3m_C_10	E3_3m_C_2	E3_3m_C_3	E3_3m_C_4	E3_3m_C_5	E3_3m_C_6	E3_3m_C_7	E3_3m_C_8	E3_3m_C_9	E3_3m_X_1	E3_3m_X_2	E3_3m_X_3	E3_3m_X_4	E3_3m_X_5	E3_3m_X_6	E3_3m_X_7	E3_3m_X_8	E3_3m_X_9	E4_10m_C_1	E4_10m_C_10	E4_10m_C_2	E4_10m_C_3	E4_10m_C_4	E4_10m_C_5	E4_10m_C_6	E4_10m_C_7	E4_10m_C_8	E4_10m_C_9	E4_10m_X_1	E4_10m_X_2	E4_10m_X_3	E4_10m_X_4
Aerobic	0.103283352	0.087398079	0.496141832	0.463320174	0.045975574	0.66290774	0.491404942	0.32743991	0.656572783	0.047508788	0.023270055	0.008150134	0.072488227	0.032278862	0.019014578	0.164789701	0.546730084	0.343831639	0.071520349	0.308456516	0.414909944	0.197778188	0.500652066	0.549959196	0.148757017	0.516522639	0.545766738	0.301856965	0.165106221	0.75880586	0.519405081	0.467114032	0.381022	0.278959958	0.115440115	0.008490241	0.01983665	0.08627704	0.045785005	0.038457646	0.051278744	0.00564251	0.067818224	0.112701252	0.029171271	0.088516584	0.063639551	0.028917349	0.027197508
Anaerobic	0.85765039	0.798926385	0.459624352	0.451146869	0.804671577	0.284252734	0.470510235	0.542913373	0.283437753	0.745580043	0.830407566	0.875903485	0.761780881	0.848989578	0.860144629	0.753973094	0.40889532	0.524304944	0.842469465	0.597858163	0.536436926	0.722826781	0.424059549	0.391257778	0.754009623	0.399714559	0.343289002	0.566377022	0.770961456	0.195684208	0.427275349	0.476690524	0.565751747	0.395897404	0.764245631	0.825012603	0.891019492	0.740719957	0.856318331	0.942156102	0.787725352	0.916703466	0.841409692	0.772957662	0.96640884	0.841619752	0.852559607	0.82361031	0.947826753
Contains_Mobile_Elements	0.749680461	0.517790094	0.792797882	0.809159962	0.556121997	0.874646377	0.71649636	0.923129537	0.96446445	0.747403613	0.75433762	0.709905273	0.677058978	0.741999667	0.772284678	0.761354057	0.647375718	0.660788024	0.629688685	0.533803362	0.617478434	0.668827944	0.766571628	0.798841341	0.425287356	0.900202318	0.847926296	0.687920915	0.403000491	0.872868788	0.748074536	0.735525474	0.583602869	0.819397416	0.826405145	0.888079171	0.636328078	0.468028394	0.533825407	0.45956887	0.548650305	0.567080451	0.342684906	0.651013715	0.650976059	0.337538719	0.330995792	0.594665946	0.395015067
Facultatively_Anaerobic	0.00845233	0.003365929	0.003542125	0.005896757	0.039199128	0.004696847	0.007655241	0.059687046	0.032078418	0.025753922	0.014969041	0.02080429	0.025768104	0.026301295	0.029504101	0.015461174	0.001964481	0.002145117	0.020434385	0.001068248	0.007056292	0.001702538	0.001345236	0.000765072	0.006415397	0.002572105	0.000923151	0.002883984	0.005893256	0.000283374	0	0.000308174	0.000534065	0.006212917	0.00213778	0.00247632	0.000745039	0.005330939	0.009989456	0.000899594	0.026123133	0.004252327	0	0.004770423	0	0	0.002805049	0.036591805	0.006895143
Forms_Biofilms	0.05813554	0.128659722	0.499897706	0.505596922	0.082255618	0.677259216	0.488329175	0.331698661	0.671953491	0.081700719	0.047356603	0.072993744	0.054252972	0.025490054	0.038770465	0.031466209	0.562257037	0.363022777	0.195055498	0.343908985	0.462539912	0.241051034	0.556479367	0.505074977	0.161587811	0.512946786	0.568014672	0.294807227	0.151862237	0.765181785	0.553317481	0.478554974	0.366001422	0.292835472	0.130083908	0.016980481	0.068450413	0.093852586	0.06659637	0.211179705	0.066275357	0.135665571	0.07964294	0.136851521	0.079484346	0.097334328	0.063639551	0.03425877	0.028346698
Gram_Negative	0.396586083	0.677375736	0.740261445	0.713752436	0.608701998	0.834381788	0.792645501	0.461513147	0.714685519	0.469265253	0.398652786	0.408271671	0.526327922	0.359960548	0.3842798	0.493056068	0.935735037	0.737169518	0.544003591	0.876203448	0.812514333	0.591376644	0.793046624	0.818635452	0.759556268	0.774128386	0.733658693	0.684753873	0.782351916	0.906410874	0.799726695	0.760942086	0.828461659	0.696067569	0.420615324	0.383608529	0.470119299	0.698212733	0.601032244	0.606213946	0.587770503	0.524671671	0.805819615	0.541293977	0.410460405	0.825114744	0.815743338	0.526823758	0.646738853
Gram_Positive	0.603413917	0.322624264	0.259738555	0.286247564	0.391298002	0.165618212	0.207354499	0.538486853	0.285314481	0.530734747	0.601347214	0.591728329	0.473672078	0.640039452	0.6157202	0.506943932	0.064264963	0.262830482	0.455996409	0.123796552	0.187485667	0.408623356	0.206953376	0.181364548	0.240443732	0.225871614	0.266341307	0.315246127	0.217648084	0.093589126	0.200273305	0.239057914	0.171538341	0.303932431	0.579384676	0.616391471	0.529880701	0.301787267	0.398967756	0.393786054	0.412229497	0.475328329	0.194180385	0.458706023	0.589539595	0.174885256	0.184256662	0.473176242	0.353261147
Potentially_Pathogenic	0.363704457	0.707146795	0.300915762	0.316995652	0.694710724	0.226205361	0.354246266	0.367336667	0.178406803	0.597874902	0.452643397	0.509969616	0.572471762	0.479725373	0.447698791	0.413341673	0.400111824	0.461483655	0.57465517	0.602598512	0.438883695	0.670260914	0.405730706	0.284423986	0.736300454	0.354718402	0.335226818	0.585416656	0.757860051	0.189898646	0.389580974	0.466482276	0.567303873	0.542608528	0.790237472	0.669490851	0.504484201	0.816475408	0.798323991	0.462503795	0.783048989	0.663771814	0.889288198	0.704531902	0.385119705	0.830201904	0.910939691	0.621188865	0.798815057
Stress_Tolerant	0.88414123	0.894669646	0.950807208	0.936734796	0.901793673	0.952901064	0.951607942	0.934957251	0.967545295	0.825441196	0.864462135	0.907917784	0.81941746	0.916869121	0.894178129	0.781834286	0.969512771	0.959204468	0.913618279	0.911669271	0.990474006	0.94452563	0.947087377	0.886514332	0.967121091	0.917190759	0.966304997	0.919568898	0.96020468	0.980447165	0.979752855	0.969837516	0.95013168	0.773849834	0.887873443	0.841073308	0.869245742	0.920877641	0.905932627	0.829302027	0.914374174	0.813061184	0.916531417	0.935599284	0.954106814	0.926744896	0.921107994	0.93203502	0.99885081
[truncated: 23 more columns]
