# Supplementary material for: The impact of APOE genotype, age, and sex on gut microbiota in a mouse model of Alzheimer’s Disease: an exploration of their interactions
Source: Biol Sex Differ. 2026 Apr 19;17:113. doi: 10.1186/s13293-026-00905-w (PMC13224529; doi:10.1186/s13293-026-00905-w)
Supplement: Supplementary file 7 — Supplementary Material 7: Table S7 Predicted functional categories of gut microbiota based on COG analysis [file 13293_2026_905_MOESM7_ESM.csv]

Function	Function_Description	E3_10m_C_1	E3_10m_C_2	E3_10m_C_3	E3_10m_C_4	E3_10m_C_5	E3_10m_C_6	E3_10m_C_7	E3_10m_C_8	E3_10m_C_9	E3_10m_X_1	E3_10m_X_2	E3_10m_X_3	E3_10m_X_4	E3_10m_X_5	E3_10m_X_6	E3_10m_X_7	E3_3m_C_1	E3_3m_C_10	E3_3m_C_2	E3_3m_C_3	E3_3m_C_4	E3_3m_C_5	E3_3m_C_6	E3_3m_C_7	E3_3m_C_8	E3_3m_C_9	E3_3m_X_1	E3_3m_X_2	E3_3m_X_3	E3_3m_X_4	E3_3m_X_5	E3_3m_X_6	E3_3m_X_7	E3_3m_X_8	E3_3m_X_9	E4_10m_C_1	E4_10m_C_10	E4_10m_C_2	E4_10m_C_3	E4_10m_C_4	E4_10m_C_5	E4_10m_C_6	E4_10m_C_7	E4_10m_C_8	E4_10m_C_9	E4_10m_X_1	E4_10m_X_2	E4_10m_X_3
A	Translation, ribosomal structure and biogenesis	2474861.92	2674321.66	2530177.05	2447589.3	2516676.75	2544553.64	2096952.17	2937230.57	3099353.28	2410736.51	2637993.6	2376605.35	2579408.24	2505427.7	2520376.62	2612067.67	1688255.25	2136667.35	2654509.09	1931357.75	2034506.81	2305132.96	2293635.89	2160381.23	2436738.9	2434143.53	2297060.76	2378216.84	2472205.17	2412346.65	2198758.59	2474017.25	2576475.01	2473961.58	3140867.78	3235623.93	2751187.07	2331858.8	2546152.86	2431001.23	2642894.07	2070510	1752829.85	2470754.65	2498427.72	1624978.22	1535752.09	2059877.56
B	Amino acid transport and metabolism	2537832.52	2336934.43	2204036.36	2315527.95	2339857.58	2441341.46	2040957.08	2832698.85	2791146.14	2412888.8	2731717.12	2485410.82	2420996.22	2579580.93	2627314.5	2553733.86	1549525.86	2069681.11	2251688.35	1599932.5	1685817.84	2191772.17	2030415.52	2079230.02	2062964.33	2181582.93	2128653.68	2075057.76	2076677.13	1948604.87	1971690.22	2033134.41	2142997.97	2296304.68	2424951.62	2827064.88	2246357.17	1939923.85	1957064.89	2019124.83	2028120.55	1907806.31	1525740.97	2036730.96	2230856.4	1446275.6	1372735.22	1894862.73
C	Carbohydrate transport and metabolism	2172247.32	2159212.1	2027380.76	1887279.39	2043469.59	1843661.73	1617105.14	2316759.7	2414772.85	1875773.1	2250533.03	2096871.34	1963820.06	2119769.33	2146236.37	2164622.52	1393148.7	1684527.02	2032882.5	1522620.45	1729412.16	1805650.34	1768060.04	1674770.39	1889082.71	1934367.59	1588539.85	1718204.76	1768516.69	1799336.02	1559051.48	1800350.94	1796279.26	1701442.49	2460218.72	2519324	2314799.46	1791362.22	2130435.45	2107580.13	2058125.67	1712549.74	1443430.65	2094401.01	2296116	1349832.16	1308713.78	1727036.32
D	Cell wall/membrane/envelope biogenesis	2009852.13	1966451.64	1846258.19	1848022.99	1914560.58	1818389.45	1689420.09	1916404.04	1987349.58	1794118.4	2002120.91	1890225.14	1932965.39	1960547.24	1936443.02	1983079.06	1431115.29	1679087.21	1932300.25	1450081.3	1400869.86	1730708.27	1652867.01	1694502.33	1949801.76	1606331.77	1698182.74	1703971.09	2055550.54	1728092.56	1726922.8	1784500.24	2084788.43	1701127.02	1986449.08	2085931.57	1869630	1659045.95	1627653.49	1562131.87	1766567.06	1473494.77	1357559.6	1608712.86	1725294.27	1228724.74	1145340.75	1431999.34
E	Replication, recombination and repair	1706327.18	1901521.01	1830647.7	1708673.54	1762747.73	1759608.97	1428235.75	2037169.82	2206543.32	1640513.67	1865317.79	1643864.03	1790746.33	1725716.82	1743772.15	1804289.28	1146918.43	1479258.05	1907735.51	1358433.8	1487168.06	1638273.07	1664263.39	1489516.24	1700333.99	1767436.98	1569818.63	1636729.38	1621246.29	1689451.95	1461135.43	1712624.93	1725063.75	1671980.18	2280433.22	2394446.23	2045216.93	1647452.64	1891234.43	1798915.12	1920788.06	1494438.69	1219240.25	1807232.76	1846047.32	1125876.32	1069526.66	1438850.72
F	Transcription	1913899.43	1750760.67	1639856.9	1686859.51	1720422.18	1807535.52	1433848.78	2286725.5	2211891.33	1799654.96	2155644.32	1950566.02	1814262.25	2019667.42	2062885.44	1967652.28	1001146.86	1476142.55	1619579.98	1108928.05	1225869.35	1648138.54	1474626.4	1415429.5	1416969.88	1644487	1549820.39	1473767.48	1449845.88	1339255.64	1320805.1	1409922.21	1437127.28	1646702.1	1885982.09	2299291.54	1726898.35	1384071.01	1501952.07	1544161.19	1507028.48	1393428.1	1015917.55	1559214.2	1766896.68	974658.6	934764.6	1431897.1
G	Inorganic ion transport and metabolism	1565386.17	1451094.24	1329581.94	1375755.21	1443102.93	1418857.1	1227823.38	1639907.3	1654589.8	1412319.87	1627738.36	1491965.07	1451136.5	1559216.25	1560756.95	1549438.85	908936.6	1220069.39	1378508.19	960189.05	1003338.72	1289691.96	1170854.52	1231099.8	1281529.93	1238197.9	1259111.79	1244057.42	1283295.79	1234713.66	1195984.81	1263653.38	1336185.24	1302764.65	1523215.18	1717591.46	1434986.29	1205711.43	1238737.22	1255495.07	1282935.54	1157760.66	935936.07	1292415.66	1386505.79	860373.05	806082.31	1114354.26
H	Energy production and conversion	1623386.95	1373563.91	1325462.59	1425941.91	1401468.66	1464754.02	1298529.35	1661429.57	1590202.59	1506103.44	1698146.7	1565855.69	1534144.33	1624169.82	1635887.19	1572521.06	954741.93	1274534.96	1400737.58	970236	950936.6	1339230.97	1195359.97	1288873.11	1304209.4	1217522.99	1299173.03	1271245.73	1356319.39	1155197.45	1239929.28	1245131.22	1380182.81	1369885.29	1389035.04	1635378.75	1311251.78	1170308.25	1092369.91	1146293.43	1185848.45	1159035.61	932936.27	1164768.43	1288772.71	872315.97	807382.4	1097826.08
I	Nucleotide transport and metabolism	1053763.68	1198427.78	1105047.88	1031338.97	1108443.37	1072681.21	881667.57	1224243.04	1314344.87	1006308.23	1116693.91	1005111.99	1098755.99	1054348.04	1048448.38	1118116.77	702976.04	881712.03	1178216.3	826916.7	873579.27	985015.57	1020914.96	901204.59	1070717.67	1041410.99	943921	990099.67	1052770.04	1002752.05	910707.79	1045997.44	1115654.18	1023156.99	1334941.45	1385895.5	1187764.67	996890.23	1097632.98	1038404.83	1146568.14	868554.91	741839.97	1054399.49	1081706.58	680064.95	636781.15	853270.67
J	Posttranslational modification, protein turnover, chaperones	943264.2	990411.32	903714.42	900829.81	951982.06	909476.11	800948.74	989552.17	1038121.56	884802.09	964862.53	886152.5	944539.27	923314.87	928518.38	968744.78	657853.23	808156.66	960819.52	704841.2	706210.98	835259.15	810712.45	816166.37	921008.4	819238.31	845789.81	867577.79	979666.2	868676.91	843723.33	900131.66	1012257.18	865173.16	1055569.49	1084819.94	956388.69	843122.76	855927.44	829432.61	916865.41	746509.31	659766.35	858068.98	873356.29	600528.15	558861.99	725913.92
K	Coenzyme transport and metabolism	1046919.34	884624.03	877301.49	954386.04	892083.76	1032243.43	873926.52	1128226.75	1111093.45	945087.62	1055453.33	953966.59	980354.56	1004398.45	1024365.05	1020175.12	639761.67	848268.95	886900.45	631735.2	598393.48	897803.87	830117.8	886487.69	896086.79	819844.78	938356.25	863866.41	1002551.78	807681.75	878187.92	860807.66	1010310.58	961142.68	920657.25	1046950.88	825640.77	747232.4	677490.09	686285.34	774788.99	701637.29	577144.66	723929.43	788769.81	530016.52	482028.8	668554.17
L	Signal transduction mechanisms	961474.13	821834.09	782090.49	839005.1	842375.61	862820.83	731464.85	1075466.27	1012936.9	905921.96	1050807.94	988673.11	897271.04	1022495.08	1044651.26	984026.12	498482.74	760111.38	769136.23	520152.95	571711.25	803057.7	687308.95	702579.65	706376.95	759813.09	762970.18	733760.88	686966.56	632848.98	638232.36	675215.33	690489.13	811875.19	877353.31	1075693.06	824085.84	666115.47	684510.55	714346.3	698781.9	686925.54	509917.24	730018.35	814209.36	485620.61	459424.4	690534.14
M	Defense mechanisms	713414.93	647780.42	592650.25	645536.36	649423.93	669930.69	575004.04	820875.9	769594.93	645930.32	736819.4	695177.1	661187.13	726995.47	731110.02	705046.66	460623.74	585061.51	603437.94	464169.95	480769.93	627303.1	548554.01	561504.99	578762.6	601183.44	608022.57	563652.93	603952.5	530052.93	539569.29	548711.95	598604.24	632569.39	659327.45	757444.2	603460.01	548633.15	546954.69	537623.35	554715.8	523409.07	431243.15	573729.27	603115.8	415770.15	407079.79	548231.27
N	Lipid transport and metabolism	654351.45	683959.21	641913.61	632720.07	655075.68	644349.06	550461.42	702490.27	744012.04	614911.79	684029.7	605944.47	659219.79	636320.61	646657.57	668024.39	429859.27	551097.09	673631.82	461453.9	473440.63	586927.64	581520.25	558059.76	630503.33	579899.75	577769.1	589236.32	661330.63	582381.2	568486.78	604103.97	671696.87	587875.7	724588.48	778194.42	657406.33	558871.43	584600.33	560935.29	620840.39	501939.22	427376.68	572619.46	600958.46	387708.46	355680.92	486787.49
O	Cell cycle control, cell division, chromosome partitioning	373804.29	399648.63	364243.68	359580.28	378988.37	376967.36	310858.88	441045.99	449677.39	358910.02	396682.91	360000.24	382468.38	381240.28	386191.65	395729.44	237216.73	321535.76	383755.7	270156.8	281320.03	350515.53	334523.82	309896.18	354104.99	346736.87	345628.72	340229.39	358831.49	328233.97	308421.68	345742.44	371606.35	364794.47	435084.94	476785.68	389822.2	331356.97	350490.72	333777.97	370470.4	297598.35	245071.6	349516.43	353078.8	226390.59	212749	291196.96
P	Intracellular trafficking, secretion, and vesicular transport	347493.51	391162.51	374923.79	361207.99	366262.77	371973.12	297855.83	401885.17	448666.23	343457.82	372288.97	326641.9	369019.49	342575.91	349651.94	367828.86	233369.19	304951.91	385130.91	266374.9	285294.79	323266.04	333321.08	326589.07	349477.08	351228.66	333831.85	345209.18	345189.29	366724.9	326117.99	368594.63	376863.69	351286.96	473224.39	473736.65	405201.31	327688.48	364140.8	355728.38	384386.01	299084.16	241874.26	352598.49	355052.93	219850.65	199627.86	277714.69
Q	Cell motility	209918.11	132291.1	128770.64	167505.23	156678.81	186079.29	127326.34	211670.17	187506.3	239550.28	251925.57	232656.73	208818.84	256544.25	289916.99	272929.32	41822.4	175699	115889.99	55111.45	62280.15	174569.97	122129.73	141555.66	106370.38	159952.19	200250.82	178069.82	115782.35	97976.17	117338.09	135485.96	124983.51	202696.29	177271.77	259510.13	134791.2	88598.59	76032.33	107942.86	94255.51	129393.88	47516.55	109411.68	112251.72	49657.13	43399.32	107745.01
R	Secondary metabolites biosynthesis, transport and catabolism	116843.78	113199.93	107172.58	118469.65	114202.8	117208.52	99249.69	119930.49	124111.89	117872.95	129924.06	118673.96	122004.22	126740.28	120637.55	115229.47	83985.16	117600.41	119721.32	82090.2	81616.58	118945.12	106445.97	108101.49	114443.49	102093.42	119611.38	110128.48	117870.5	101416.66	104757.98	105095.88	124687.29	113079.87	116997.28	141337.73	111271.4	97283.89	92414.71	104053.86	102177.63	100890.26	74281.3	93948.64	104143.43	69503.09	62795	90316.18
S	Cytoskeleton	321	401	200	962.25	565	2839	1285	3581	2951	1081	298	949	397	1674	1257	820	193	2081	462	231	158	2761	1464	533.5	607	1197	3288	1794	646	976	1010	1033	858	3342	470	2387	204	719	327	310	596	839	149.5	867	68	284	363	506
T	Chromatin structure and dynamics	781.67	853.33	711.83	1434.77	1042	725.33	562.17	788.33	438.67	1622.67	1465	1085.5	1297.83	787.33	1097.18	938.84	469	547.33	872.67	613	216.33	515.33	546.2	950.67	410	746.32	648.17	820	444.57	412.33	724.33	603	722.83	1942.67	1233.67	1172.17	875.17	721.33	257	782	577.93	1134.06	597.8	378.33	620.01	541.67	322	1033.5
U	RNA processing and modification	83	148	61	294	170.33	68	91.5	14.33	15	24	44.5	14	29.5	23	36	50	75.25	50	82.25	168.25	65.5	32.25	73.5	40.25	169.25	24	47.5	144	148.83	71.25	125.09	49.34	180.25	198.5	78.25	108.75	233.75	757	255.75	149.25	462.75	151.5	564.5	264.25	255.75	340.67	314	637.5
V	Extracellular structures	0	0	0	0	0	0	1.5	0	0	0	0	0	1.5	0	0	0	0	0	0	0	0	0	0	0	0	0	0	0	0	0	0	0	0	0	0	0	0	0	0	0	0	0	0	0	0	0	0	0
	Function unknown	4343161.05	4719588.38	4401792.99	4192147.24	4439497.75	4290826.73	3503634.66	5082389.32	5413684.73	4100886.9	4703618.92	4241382.99	4360162.85	4433863.39	4469630.57	4587387.16	2682094.65	3602990.63	4558059.7	3141384.6	3553261.11	3953474.13	3948069.39	3580421.14	4062959.39	4236225.62	3715750.8	3888298.73	3730554.99	3966504.79	3426596.46	4033143.72	3993900.21	3961462.07	5418028.66	5810690.28	4968704.3	3927400.84	4514997.47	4395485.45	4525056.33	3662955.54	2906057.44	4460386.5	4605152.6	2691458.08	2547924.34	3546878.5
[truncated: 24 more columns]
