# Supplementary material for: The impact of APOE genotype, age, and sex on gut microbiota in a mouse model of Alzheimer’s Disease: an exploration of their interactions
Source: Biol Sex Differ. 2026 Apr 19;17:113. doi: 10.1186/s13293-026-00905-w (PMC13224529; doi:10.1186/s13293-026-00905-w)
Supplement: Supplementary file 8 — Supplementary Material 8: Table S8 Predicted KEGG pathways of gut microbiota at Level 2 [file 13293_2026_905_MOESM8_ESM.csv]

Level2	Level1	E3_10m_C_1	E3_10m_C_2	E3_10m_C_3	E3_10m_C_4	E3_10m_C_5	E3_10m_C_6	E3_10m_C_7	E3_10m_C_8	E3_10m_C_9	E3_10m_X_1	E3_10m_X_2	E3_10m_X_3	E3_10m_X_4	E3_10m_X_5	E3_10m_X_6	E3_10m_X_7	E3_3m_C_1	E3_3m_C_10	E3_3m_C_2	E3_3m_C_3	E3_3m_C_4	E3_3m_C_5	E3_3m_C_6	E3_3m_C_7	E3_3m_C_8	E3_3m_C_9	E3_3m_X_1	E3_3m_X_2	E3_3m_X_3	E3_3m_X_4	E3_3m_X_5	E3_3m_X_6	E3_3m_X_7	E3_3m_X_8	E3_3m_X_9	E4_10m_C_1	E4_10m_C_10	E4_10m_C_2	E4_10m_C_3	E4_10m_C_4	E4_10m_C_5	E4_10m_C_6	E4_10m_C_7	E4_10m_C_8	E4_10m_C_9	E4_10m_X_1	E4_10m_X_2	E4_10m_X_3
Aging	Organismal Systems	111092.84	102200.95	97481.07	101296.61	102395.41	101250.4	92170.15	101776.06	105688.24	102446.55	112207.73	106005.16	108834.16	110241.58	105846.98	110360.62	74100.11	88972.84	104078.31	71930.9	65559.12	89055.25	83419.88	98107.1	99558.65	81634.48	97325.82	93766.16	116899.01	93375.49	100339.56	98728.87	119812.45	90943.63	97990.38	105598.77	90895.64	84733.67	74997.54	74758.6	85164.08	75890.35	66532.16	79523.47	83822.7	58799.12	53352.21	74032.96
Amino acid metabolism	Metabolism	2747757.13	2369585.59	2261807.7	2451638.78	2427970.29	2546213.33	2239673.42	2849732.8	2712143.38	2555214.93	2847893.57	2680656.64	2563259.72	2773210.7	2754639.22	2666185.06	1789882.73	2252081.8	2323137.04	1724590.6	1670633.51	2351265.47	2116443.19	2248082.56	2235019.93	2161670.63	2258300.91	2153079.59	2388708.41	1946183.51	2171220.14	2076317.17	2415087.38	2369445.63	2188921.47	2649501.71	2067744.78	1972684.73	1773885.43	1834629.42	1923365.37	1901996.97	1624201.51	1882696.38	2123419.15	1540720.71	1464020.48	1936043.11
Biosynthesis of other secondary metabolites	Metabolism	668446.03	564641.68	542049.33	584501.6	575645.2	589664.4	542556.53	638173.38	608625.65	607391.44	675200.97	658233.79	614825.54	675243.09	659374.96	640689	452604.12	550197.89	569573.44	426752.95	392288.76	560480.19	502572.81	541161.61	573982.82	490225.71	548324.71	517773.02	626857.28	477465.28	536499.99	506408.82	619740.39	555304.01	514222.91	599002.63	494280.66	476688.49	416258.6	426241.79	464297.83	441579.39	400279.57	440483.88	504164.13	370819.58	349153.46	445934.76
Cancer: overview	Human Diseases	183604.93	221599.22	233979.2	196980.78	199780.2	203994.34	164265.57	228903.58	267693.16	181189.48	204780.11	174804.54	204496.3	182664.04	184602.37	195060.64	131271.72	165392.11	239451.89	164565.15	193770.65	188132.45	216914.59	171292.44	207815.4	222203.05	168882.9	192791.64	168389.78	207375.27	163669.27	205277.1	188733.9	188687.6	284072.34	291093.46	259923.22	198760.21	247747.56	226479.44	244968.25	176227.45	149448.65	229191.75	229888.7	137578.58	130955.83	167254.94
Cancer: specific types	Human Diseases	20119.69	17069.33	19319.93	19581.18	17022.06	18647.4	16759.69	21138.55	22340.43	17372.43	18907.25	17291.85	19062.97	18426.8	17895	18934.58	15775.8	18015.36	21369.73	16895	18425.16	18480.61	17947.54	18723.23	19524.38	20402.81	16736.66	18984.88	20342.64	18450.34	16999.65	19896.28	21030.9	17408.66	22959.69	24183	21498.62	19633.24	20892.22	19984.57	20571.61	17470.31	14955.45	20288.11	20560.97	14335.48	14131.58	17754.32
Carbohydrate metabolism	Metabolism	3978918.33	4208635.91	3918165.39	3721945.22	3995673.58	3798772.31	3244822.7	4464968.66	4687976.48	3735382.75	4148798.76	3989433.37	3892187.39	4125676.73	3956356.38	4043171.38	2754928.23	3314476.94	4081843.29	2969733.05	3240532.81	3564858	3514371.38	3355958.39	3801286.3	3705574.57	3333931.55	3478300.66	3658812.46	3631009.91	3284485.38	3663410.66	3816907.12	3556737.82	4616830.68	4823149.15	4251656.58	3503174.03	3931937.8	3883988.12	3943683.34	3257291.58	2767104.2	3838527.79	4086196.96	2583096.29	2464325.62	3214546.64
Cardiovascular disease	Human Diseases	65257.97	64170.24	52214.96	57221.08	66513.51	62384.87	53999.74	68818.24	64168.81	61865.96	67338.91	63085.38	61094.15	66552.33	66609.91	67455.82	39551.65	52394.21	55864.28	37435.9	37300.54	55281.49	48814.62	52690.95	51422.37	50069.68	53404.82	50753.39	53666.82	42507.35	50154.49	47636.21	55399.27	57219.98	48740.75	61652.5	46078.42	45862.8	38743.16	38950.51	42301.18	43374.06	36180.54	42135.99	46576.09	34432.18	32837.33	43337.21
Cell growth and death	Cellular Processes	343447.18	318285.2	297287.06	305912.52	311029.19	303881.19	279247.39	339067.25	336992.03	307744.36	341563.18	316394.85	327321.75	329992.37	327020.03	333092.17	232002.09	279909.3	317417.32	239192.8	224218.01	292869.96	268453.81	282547.28	318513.61	265008.34	295305.01	289850.58	357386.93	279545.95	291257.24	300458.09	356991.96	299032.94	335783.15	352536.86	304555.55	277692.34	265468.12	257986.46	293132.4	245597.14	221813.66	268710.22	287175.71	200613.22	186791.25	242020.96
Cell motility	Cellular Processes	321989.83	137211.88	135189.64	208599.77	189398.79	234460.85	168880.39	284852.26	223526.74	323207.23	372534.5	348215.33	273838.26	380684.54	429570.16	389390.81	39227.51	229421.66	100846.56	40304.45	41433.22	226537.29	115913.6	181923.89	99784.11	178932.35	263204.43	209734.53	151754.13	89541.51	136915	149628.86	146751.67	244680.2	172148.56	317350.29	142580.61	78887.82	41183.73	106817.9	66317.32	157783.16	37199.36	102256.25	141946.8	43441	37114.1	137467.95
Cellular community - prokaryotes	Cellular Processes	767452.93	719954.38	623840.11	654652.06	712950.56	703026.25	574348.99	866058.44	846520.82	722257.4	837514.47	771739.04	707596.62	801222.43	808165.09	792423.23	416090.47	602778.57	629537.46	446871.6	475800.38	629053.56	548083.37	586255.95	574957.34	621409.7	629313.35	609263.08	595034.83	584322.99	558353.71	595720.22	616605.14	660944	760848.47	878505.16	699927.22	560214.59	596634.89	640921.78	608088.97	570977.21	426548.25	625144.59	708131.29	402709.51	382377.29	554759.22
Circulatory system	Organismal Systems	1491	874	242	41	1354	342	480	183	243	1042	307	140	899	490	295	2208	12	257	293	0.1	588	67	33	2049	274	429	195	2181	1685	494	1014	2415	2392	561	957	15	37.2	0.1	6	7.4	6	21	4	0.1	59	0.1	30	13
Development and regeneration	Organismal Systems	7226.87	6334.08	5480.08	6511.78	7434.8	4811.29	6355.46	6005.16	4206.92	7123.28	6775.79	7466.5	7021.02	7628.29	6341.01	5955.02	6668.75	6689.33	4658.57	5748.25	5931.98	6395.08	5190.25	6669.67	5741.19	4626.42	6434.92	6421.71	6079.5	4023.33	5776.25	5589.67	5637.08	5803.67	4668.17	4469.17	4917.6	6322.94	4868.39	5395	4782.83	6654.3	6628.46	6096.58	5607.01	6765.52	6727.11	7096.25
Digestive system	Organismal Systems	18158.26	21130.58	9876.44	13897.7	19165.65	10102.61	13670.96	7086.79	5781.71	10654.39	10783.19	12619.86	15208.67	14904.36	11031.55	15047.01	24821.14	19120.56	18680.14	19577.35	11715.05	17888.62	12591.62	15726.49	25809.73	9165.14	14857.24	12346.6	39220.82	13296.75	21281.48	14932.03	36303.96	10089.49	9195.96	6544.67	7846.76	19355.12	10409.35	8698.8	15501.75	10544.62	16533.04	11138.45	8632.63	12485.67	12501.19	14993.65
Drug resistance: antimicrobial	Human Diseases	403496.79	427416.64	374136.29	387543.43	419355.6	400350.74	346900.49	439865.38	451699.02	381743.39	418026.28	421335.27	387498.17	437791.14	406365.27	417150.88	284205.02	344922.32	398337.34	280026.4	283929.25	360659.83	338290.86	351373.21	367763.74	341783.99	351298.79	336079.41	381914.74	354155.2	349729.81	351973.5	400673.79	352812.54	398319.22	437223.1	374178.64	328622.28	327791.8	325991.31	344095.2	300444.76	262674.63	332926.69	364843.32	241411.34	227857.86	300579.97
Drug resistance: antineoplastic	Human Diseases	92861.67	101250.48	93337.28	90202.65	96583.5	92109.8	78155.27	103980.31	107856.12	88492.4	96022.52	90260.7	94070.24	93578.98	92494.2	97321.09	64591.88	78606.46	96068.39	69679.2	70860.83	84055.05	83441.12	80275.1	88808.98	85971.57	81697.42	83742.05	93973.2	82288.45	80315	86093.47	99115.13	86671.32	104326.57	110361.42	92874.42	80734.56	83930.95	79873.3	88756.88	72042.08	61791.78	81442.69	84314.71	56873.87	53360.32	72778.7
Endocrine and metabolic disease	Human Diseases	86304.27	88334.91	86519.2	84972.91	84825.41	88922.69	73812.06	101282.99	105065.18	84329.57	89396.08	80981.36	87981.14	85818.86	85863.25	89535.9	64599.87	77262.89	91392.97	70280.3	74695.11	83779.47	83800	78555.74	85544.29	89125.08	78082.5	83242.01	84639.77	80284.46	76591.01	84465.88	88939.15	87789.98	103298.8	109282.33	90442.37	80841.58	86671.34	82222.3	87800.06	72982.83	62678.73	85773.78	85046.44	59480.2	58074.1	73297.87
Endocrine system	Organismal Systems	248591.63	258682.22	246366.15	243815.48	246836.92	261125.2	217010	289433.17	303267.52	231974.36	254162.01	238352.47	247774.94	254535.79	248760.86	252380.64	182858.31	228889.9	258930.18	189800.2	195429.56	246090.07	237109.19	217231.37	253302.04	236795.83	238794.38	229943.69	263208.74	231495.8	226336.6	233259.38	265897.8	240765.58	278955.47	304179.48	250692.89	227427.37	233076.02	218061.22	245491.1	195247.3	172347.35	229366.09	235159.73	157077.43	150150.64	197455.83
Energy metabolism	Metabolism	1667478.72	1570457.29	1472921.11	1534992.83	1543988.76	1563053.94	1365575.44	1734535.38	1749701.61	1546864.39	1693666.42	1580459.45	1610382.81	1651977.1	1624987.37	1652832.06	1114388.12	1374691.07	1552610.12	1144904.45	1124795.69	1437336.47	1342228.86	1422370.54	1511692.53	1357030.68	1432100.49	1433197.73	1642920.67	1403220.66	1424748.87	1477554.12	1685949.16	1492272.78	1662180.39	1782592.66	1509566.46	1340530.27	1317998.33	1332469.95	1429363.21	1235638.81	1062071.12	1335980.55	1425832.34	986637.91	909051.85	1210272.65
Environmental adaptation	Organismal Systems	98343.96	77909.9	68581.45	80278.88	83578.81	76587.39	78080.88	80822.11	70474.15	85897.57	93231.27	92679.82	87208.91	97796.72	96069.74	94051.56	64978.39	80049.39	75769.8	57845.35	49817.27	80570.03	64133.99	76380.95	81307.29	59422.51	80166.02	74118.37	99700.94	60041.61	76669.83	70870.73	95336.75	75185.16	62374.69	76098.52	62992.59	66887.19	49107.99	50707.34	59240.48	60614.58	57321.91	54491.54	62689.38	52176.69	48911.75	62026.27
Excretory system	Organismal Systems	8240.06	11355.66	16069.27	12627.16	10137.32	14783.83	10924.11	13157.48	17933.18	12044.92	11431.82	9549.68	12762.13	10184.14	10373.31	9620.65	7464.22	10978.45	16118.57	10135.5	12213.25	12194.18	15543.59	11339.15	14552.88	14587.57	11638.57	14140.71	8067.83	16277.59	11985.8	14693.84	10683.57	14517.82	20116.77	20928.16	17223.94	12542.58	16649.14	14355.29	16922.51	11136.75	9599.23	14950.95	13227.3	8659.47	8026.75	8294.32
Folding, sorting and degradation	Genetic Information Processing	594536.82	618079.79	577075.56	572654.4	593016.36	594243.22	498593.7	672936.88	707135.04	572549.81	627305.75	563071.91	604627.6	592202.07	594793.65	617583.04	379318.48	491744.87	599683.72	424502.15	445346.58	525209.11	514589.52	512331.44	554509.37	538788.05	534801.6	550083.99	561019.6	554997.63	514608.4	571565.24	589437.55	569953.9	708731.52	726453.28	623044.62	517441.16	557827.3	544084.43	586239.09	471834.62	395692.86	550445.99	571776.34	365627.26	339789.6	456013.98
Global and overview maps	Metabolism	15963791.07	14826018.65	13997571.82	14462451.96	14695547.6	15020063.76	12988915.31	16978346.22	16872676.44	14744132.21	16398615.7	15391409.1	15107501.87	15975367.63	15791861.17	15786227.7	10450161.41	13024766.06	14406391.39	10532961.9	10604782.31	13740564.45	12894582.22	13269800.97	13803821.22	13215248.1	13379694.1	13098712.88	14569726.08	12530929.29	12961726.24	13166475.18	14836338.17	13989804.1	14896936.86	16669222.31	13727985.05	12249043.92	12039381.77	12163276.53	12797239.59	11550042.51	9812659.88	12302073.39	13534828.86	9191950.98	8652529.19	11542392.21
Glycan biosynthesis and metabolism	Metabolism	789591.41	753889.92	730316.62	733768.71	746520.61	714059.61	710714.81	665507.05	708648.44	699694.99	754141.66	763321.85	755658.68	787573.16	731870	747885.7	632419.76	678295.48	771249.57	583567.85	521205.02	671165.76	643957.64	711041.48	805084.5	567592.23	678330.53	659862.19	876714.43	719055.01	757887.13	712692.89	890754.84	622976.43	676526.15	669577.33	653169.46	630267.81	562500.41	529182.32	640666.95	531910.44	556866.54	548498.23	609608.61	498802.56	462562.34	517246.38
Immune disease	Human Diseases	22639.44	28462.42	25442.43	20373.02	25426.04	19528.15	19200.73	23743.81	27116.6	19391.86	22177.66	20580.93	22682.25	20920.68	20016.9	23367.02	15011.26	16421.66	27025.35	20336.45	22672.06	19034.86	21148.74	17698.52	24811.23	21521.96	16800.83	22049.67	22540.65	24980.26	18921.01	25664.35	23544.32	19323.16	35587.27	30733.58	32517.05	25130.43	31112.08	28117.95	30997.26	21096.4	20912.82	28118.74	28867.74	18465.01	17541.42	20312.07
Immune system	Organismal Systems	110485.46	88189.06	75252.29	89894.4	94989.23	96386.14	85822.6	106483.67	94357.63	97448.69	109258.07	105203.41	95132.66	111636.33	113254.71	109333.57	64774	85412.13	78431.41	56909.45	51622.46	87558.46	67840.94	83028.98	79009.11	71811.37	88427.34	78680.74	97520.44	66000.46	82525.46	73902.23	93695.68	86644.32	68560.86	92262.94	65857.65	69401.45	51598.82	55271	59026.5	66737.96	54018.52	59612.78	69084.46	51307.75	48877.33	67489.34
Infectious disease: bacterial	Human Diseases	272912.92	291688.23	255473.64	253764.67	283876.46	260629.01	222442.76	285564.35	297109.32	262679.3	282529.23	258273.92	274351.77	273678.33	277313.75	295686.33	168345.24	220339.09	270867.67	187386.55	196417.16	236503.22	229333.63	230173.95	250097.13	239849.57	233438.92	248719.13	262268.64	235502.58	227956.52	257767.73	277730.81	249224.17	305740.45	321531.64	273079.9	227130.57	237344.95	236276.29	252436.82	214195.64	173260.8	234731.47	246723.57	160203.85	148348.83	202012.55
Infectious disease: parasitic	Human Diseases	9773.16	13841.5	13777.91	10113.64	12124.55	9180.45	6544.51	11939.4	15413.09	9537.94	10754.37	8105.91	11813.71	8123.42	7998.77	10621.01	3417.13	7233.89	14360.59	7234.2	10868.46	8133.41	12296.62	7906.89	11882.13	12324.74	7204.09	10618.25	6038.88	10068.83	6467.54	11500.01	8922.58	8586.34	18912.34	17985.92	16205.73	11360.92	15785.2	14687.5	15514.02	9970.36	6834.74	14695.2	13699.22	5358.09	4551.84	8580.17
Infectious disease: viral	Human Diseases	24554.65	23441.58	21508.09	21741.17	24803.16	20753.73	19473.95	23085.56	23840.92	21386.59	20818.25	18978.51	22411.7	20641.96	19442.51	25882.74	16454.8	19149.16	23911.84	18058.45	19972.48	19536.85	18529.54	23894.81	20087.11	21651.23	17710.17	24295.71	23656.74	19657.01	19624.21	25196.26	26800.66	20393.83	26065.68	24670	22676.77	18968.32	20928.14	19729.12	20472.93	18844.41	14697.48	21077.53	21015.05	14408.48	14271.74	18870.82
Lipid metabolism	Metabolism	758013.76	808573.04	757859.23	713546.04	777615.79	726814.32	651001.53	808187.35	851139.89	703382.78	779508.67	728209.01	744242.88	749475.94	737600.8	768626.73	489556.79	609179.37	776868.25	532663.5	563391.36	659483.54	676090.88	629154.48	733659.36	650006.31	641171.32	663595.82	703903.72	659175.42	631148.07	687638.28	725128.21	656116.51	814279.85	863587.31	778703.07	649044.15	690722.9	658499.08	719131.11	592699.95	522382.2	680642.13	723865.25	474820.22	440360.38	558995.68
Membrane transport	Environmental Information Processing	1198908.93	1239464.03	1201616.01	1077611.94	1131453.29	1073992.71	818257.64	1485688.13	1617140.89	1096569.27	1322057.98	1300244.88	1098183.27	1304267.53	1231941.22	1248721.6	657771.11	893841.52	1193074.53	852463.3	1065217.8	979743.82	996378.9	931440.54	947785.78	1231713.26	878976.87	1004277.09	828442.4	1122036.55	810182.23	1086278.47	918772.37	979036.11	1685502.24	1742709.45	1542209.64	1076503.38	1428933.07	1503623.3	1335398.74	1081288.08	781663.09	1390805.55	1558915.14	741687.49	717826.17	1077444.6
Metabolism of cofactors and vitamins	Metabolism	1637732.01	1387514.99	1332182.98	1441470.83	1403022.96	1542402.12	1354257.42	1681977.8	1639529.62	1450811.53	1617542.86	1509129.41	1492627.37	1579685.4	1581008.77	1580402.61	1021608.94	1300509.2	1349331.88	978584.9	903185.41	1357405.46	1229797.95	1352327.42	1379567.76	1197869.91	1408952.48	1292520.99	1583912.13	1218746.72	1354160.39	1302115.54	1579504.92	1400390.56	1336947.31	1525613.44	1222951.49	1131803.74	1002893.65	1025098.59	1150521.05	1063554.15	907966.21	1067596.83	1197110.54	829324.27	758123.13	1018972.99
Metabolism of other amino acids	Metabolism	524597.57	576294.66	528754.54	490895.34	546026.75	492548.36	442594.68	542721.13	579198.37	491924.55	528895.91	496483.24	523383.62	513761.82	506088.81	536826.16	358376.43	433369.55	553311	397797.4	414463.24	465997.69	479319.69	440207.5	524541.85	464179.71	439893.59	473923.82	508170.45	472352.45	443314.63	495847.24	532086.84	466628.41	601201.7	616021.08	555834.79	469820.06	505839.05	481504.74	529597.34	419930.11	379280.18	487461.05	508752	346190.14	322285.72	398054.5
Metabolism of terpenoids and polyketides	Metabolism	376589.54	370402.41	384080.59	373403.92	350941.62	384829.39	319770	438520.67	461659.38	357119.29	398232.1	360341.78	381633.94	375351.6	379705.17	381260.44	275412.34	328214.89	402950.72	303158.55	317290.71	358182.86	360684.68	334667.35	371057.38	380131.12	339472.41	348170.97	374051.7	358631.32	330807.54	363510.55	385635.55	370915.92	452718.2	482649.09	408104.75	349928.29	381134.9	367164.34	390341.73	318173.33	268606.17	369328.83	381091.73	252652.79	241440.33	317099.4
Nervous system	Organismal Systems	90690.02	82362.49	91792.16	85002.66	79953.37	86335.04	77842.74	92979.87	100174.42	83967.24	95809.67	84897.24	89307.02	87305.99	88214.18	85900.26	68230.77	82323.7	93330.13	71105.9	77555.35	86681.62	89188.02	81402.09	93089.38	89129.51	81126.23	83067.53	85605.91	81384.96	77880.65	84397.23	86346.83	82682.46	102139.04	111321.16	96739.69	80727.97	89529.27	85341.4	90342.6	76025.23	67887.69	86986.73	92354.32	63539.51	61246.8	70745.26
Neurodegenerative disease	Human Diseases	54381.29	44872.48	39008.76	43382.85	47375.9	38284.2	37572.49	37933.83	37608.36	43701.17	47721.17	44372.44	49033.14	47794.67	44958.48	54666.71	34678.02	39371.91	40012.75	29493.25	25810.53	37926.36	31811.68	50408.22	44722.2	30921.3	42182.93	44956.68	69328.45	37646.69	47988.26	49393.89	67485.23	35913.5	41791.05	38616.35	34046.83	32034.18	25361.22	26827.26	31794.29	28337.3	24048.57	27111.18	31205.55	20406.43	17488.21	29491.04
Nucleotide metabolism	Metabolism	1118579.7	1237336.46	1137282.25	1079726.19	1154286.73	1117107.09	938513.02	1256472.67	1332098.04	1052209.77	1157130.41	1076248.41	1139559.6	1122659.03	1099006.43	1170074.57	761340	938189.97	1205274.81	862361.45	881603.55	1028294.98	1050599.63	956507.13	1123715.72	1050444.45	987660.11	1022720.7	1140537.36	1026833.22	969387.86	1078031.73	1200203.56	1052124.15	1323304.42	1382857.46	1184846.78	1025750.87	1083798.9	1037686.82	1153386.74	892965.34	771359.64	1052030.17	1090802.84	706049.31	658030.35	874697.51
Replication and repair	Genetic Information Processing	1242350.42	1366202.98	1301231.01	1246062.76	1277137.9	1272761.64	1053471.85	1462120.96	1559016.83	1220189.25	1333400.97	1211773.69	1314365.19	1268868.83	1261319.74	1311240.85	869172.55	1078451.61	1371289.89	996690.25	1054083.2	1166734.23	1179672.06	1097904.83	1251724.38	1245066.76	1149217.78	1205923.91	1264495.69	1236776.57	1117129.37	1264111.61	1319704.49	1243499.41	1621849.64	1654188.9	1424822.41	1194089.9	1323276.79	1255837.3	1365484.45	1052689.13	902206	1281867.86	1289640.4	833531.23	785283.41	1049615.42
Signal transduction	Environmental Information Processing	864999.82	848042.27	826271.01	818281.26	828871.5	847300.81	684246.83	962120.98	1013346.77	840926.55	954936.68	881183.71	861095.14	917098.23	927218.67	934622.5	487786.89	725983.09	840065.04	557749.55	631179.76	772516.44	759876.77	721661.44	735749.51	804538.89	741184.57	759626.98	676996.08	722541.68	652996.97	754747.16	745062.19	766598.39	959179.24	1100043.43	895142.33	695744.54	768081.61	795663.8	787824.87	697209.82	522516.99	777052	842604.36	491181.29	455812.01	655916.28
Signaling molecules and interaction	Environmental Information Processing	0.1	0.1	0.1	0.1	0.1	0.1	0.1	0.1	0.1	0.1	0.1	0.1	2	0.1	0.1	0.1	0.1	0.1	0.1	0.1	0.1	0.1	0.1	0.1	0.1	0.1	0.1	0.1	0.1	0.1	0.1	0.1	6	0.1	0.1	0.1	0.1	0.1	0.1	0.1	0.1	0.1	0.1	0.1	0.1	0.1	0.1	0.1
Substance dependence	Human Diseases	126.51	40.5	115.5	80.58	33.66	41.13	3.87	40.5	24	110.58	15.87	60	12.87	104.13	138.24	90.3	91.5	1847.49	12	106.5	19.5	1066.5	467.01	141	46.35	55.5	1566	1256.13	0.1	6.51	0.1	33.51	209.01	27	19.5	120	44.28	68.58	22.92	4.5	178.5	228.93	23.13	505.98	8.49	7.29	14.58	204.99
Transcription	Genetic Information Processing	63612.61	80449.07	76095.02	68967.07	72640.95	73105.16	55926.49	85201.51	95603.35	64987.71	70445.28	60619.77	71199.28	64512.93	65805.19	71406.25	46843.07	58697.69	80281.68	58085.75	66618.84	65494.78	70894.36	60247.11	69628.19	77835.24	63163.67	68895	63543.44	73708.11	60100.45	73306.27	69632.9	71181.99	101461.46	101236.58	88206.31	71314.73	85611.4	80262.03	84873.06	62930.09	51519.17	80307.16	78221.91	48582.46	46607.25	62313.38
Translation	Genetic Information Processing	1421030.04	1567794.72	1490575.17	1425202.66	1465955.95	1476186.3	1215592.99	1685102.8	1804851.3	1401243.52	1518103.92	1352163.11	1504643.32	1423570.59	1439096.94	1510007.13	986033.41	1235880.33	1575360.99	1142017.05	1204970.48	1335320.69	1353333.38	1267091.9	1435513.97	1428057.26	1332675.53	1402889.75	1451857.49	1434128.78	1295560.78	1472923.47	1525664.64	1443358.26	1875132.99	1894658.84	1632502.45	1371348.58	1515855.3	1444621.81	1575681.57	1214924.6	1033441.54	1458694.52	1467414.77	956719.56	900138.35	1197426.52
Transport and catabolism	Cellular Processes	146509.98	124920.68	125277.56	133664.79	131752.13	124320.14	139972.51	96042.87	100175.99	122611.58	127860.02	143676.18	130886.15	146993.42	127897.01	124835.33	127726.89	129945.64	124553.58	100542.6	79841.57	121246.09	109142.41	135486.96	148668.09	77889.87	126908.17	111976.72	164515.76	127268.26	145989.96	120717.84	165688.27	101363.07	82917.49	79983.51	92593.83	103075.47	73533.83	69383.15	92394.29	86289.28	103914.53	76121.39	88733.23	91620.17	84108.8	81380.19
Xenobiotics biodegradation and metabolism	Metabolism	279064.84	391760.65	332495.94	286204.76	356853.86	298801.83	244885.49	342011.35	386520.8	287532.19	307649.63	274709.01	303516.42	285481.1	280678.87	314388.3	185515.32	242909.7	362553.7	238554.65	274735.62	274501.09	304035.16	245413.09	303428.63	305979.9	250577	283125.87	249149.49	293299.23	237978.6	302813.76	289446.35	277534.7	407250.63	424577.79	380381.94	291240.69	354447.99	346883.52	353309.78	281177.97	223430.42	333292.18	342823.47	208573.62	194367.99	248110.98
[truncated: 24 more columns]
