# Supplementary material for: The impact of APOE genotype, age, and sex on gut microbiota in a mouse model of Alzheimer’s Disease: an exploration of their interactions
Source: Biol Sex Differ. 2026 Apr 19;17:113. doi: 10.1186/s13293-026-00905-w (PMC13224529; doi:10.1186/s13293-026-00905-w)
Supplement: Supplementary file 9 — Supplementary Material 9: Table S9 Predicted KEGG pathways of gut microbiota at Level 3 [file 13293_2026_905_MOESM9_ESM.csv]

level3	Pathway_ID	Level2	Level1	E3_10m_C_1	E3_10m_C_2	E3_10m_C_3	E3_10m_C_4	E3_10m_C_5	E3_10m_C_6	E3_10m_C_7	E3_10m_C_8	E3_10m_C_9	E3_10m_X_1	E3_10m_X_2	E3_10m_X_3	E3_10m_X_4	E3_10m_X_5	E3_10m_X_6	E3_10m_X_7	E3_3m_C_1	E3_3m_C_10	E3_3m_C_2	E3_3m_C_3	E3_3m_C_4	E3_3m_C_5	E3_3m_C_6	E3_3m_C_7	E3_3m_C_8	E3_3m_C_9	E3_3m_X_1	E3_3m_X_2	E3_3m_X_3	E3_3m_X_4	E3_3m_X_5	E3_3m_X_6	E3_3m_X_7	E3_3m_X_8	E3_3m_X_9	E4_10m_C_1	E4_10m_C_10	E4_10m_C_2	E4_10m_C_3	E4_10m_C_4	E4_10m_C_5	E4_10m_C_6	E4_10m_C_7	E4_10m_C_8	E4_10m_C_9	E4_10m_X_1
2-Oxocarboxylic acid metabolism	ko01210	Global and overview maps	Metabolism	324795.46	215800.41	216539.37	270143.82	245847.22	289835.35	253697.24	336256.64	288499.78	303544.32	339392.32	322930.23	281452.77	331649.48	335230.07	304112.25	194790.85	255957.92	207947.96	159929	150590.83	255222.87	200385.54	257302.84	200107.16	222898.96	254431.27	223200.67	236464.87	180933.49	235483.37	196484.64	223906.97	271639.11	182995.27	253770.15	172535.45	174859.45	132017.78	159094.09	145128.06	196890.14	158378.74	164565.06	202373.35	157774.5
ABC transporters	ko02010	Membrane transport	Environmental Information Processing	870155.59	748395.97	753844.16	711930.32	708887	729491.35	552336.38	994483.72	1047084.26	747174.8	951405.49	931148.87	725611.23	930177.88	898509.2	876007.53	370674.49	587917.83	714465.61	477006.9	585198.43	644532.47	622825.16	615453.04	572658.87	761088.4	576059.69	621273.49	525533.1	655522.86	516035.55	649060.12	574879.38	638374.25	995131.74	1128055.63	935366.85	639466.66	804693.77	882463.7	769682.83	668420.34	445487.44	806076.74	982802.96	413377.81
AMPK signaling pathway	ko04152	Signal transduction	Environmental Information Processing	40446.78	28983.91	29208.78	34755.09	31479.35	40454.17	31055.51	50648.02	46711.19	36484.97	44365.8	42271.03	34581.54	44607.23	43980.82	38161.24	18555.27	30066.7	26344.73	16270.95	16870.04	32298.55	23305.22	29809.04	23774.01	28677.8	33296.83	27418.31	28462.34	27496.61	28625.34	25870.28	27444.39	34859.65	30537.63	41997.84	26906.05	21553.17	20594.24	22094.16	21330.25	23393.39	14756.63	23587.96	29031.44	13846.3
Acarbose and validamycin biosynthesis	ko00525	Biosynthesis of other secondary metabolites	Metabolism	35999.5	36442.82	41414.2	38071.52	33631.17	39403.51	31365.17	41556.43	47034.04	34945.06	39207.28	35091.87	38785.63	36263.15	36146.42	36921.1	26884.27	32946.53	44604.81	30888.15	32332.8	35684.55	39685.02	34496.31	39250.19	40085.15	34617.82	36207.8	36950.83	37932.35	33460.93	37370.94	39109.96	37959.15	46135.06	49526.08	42835.13	36953.84	40046	37369.51	42018.01	30660.13	26828.18	37290.62	38472.62	24494.55
Adipocytokine signaling pathway	ko04920	Endocrine system	Organismal Systems	26764.53	22016	19016.86	24533.95	23765.83	23350.73	26180.71	20599.46	16980.37	24883.88	23627.73	25905.44	25396.6	27824.87	25951.45	23572.94	22554.94	28088.23	23183.79	18017	11137.82	26509.79	18970.62	23198.29	29476.92	11819.72	30620.24	24326.44	38380.4	20073.92	28306.17	22033.35	35082.71	24134.32	14743.96	17475.92	15084.47	21343.85	10977.66	9469.22	17468.68	15785.53	19639.15	13260.75	13314.84	16268.26
Adrenergic signaling in cardiomyocytes	ko04261	Circulatory system	Organismal Systems	11.5	18.5	5.5	13.5	9.5	1.5	0.025	0.025	0.025	11.5	8	19	13	9.5	17	4.5	0.025	2.5	40	0.025	0.025	3.5	0.025	13.5	3.5	7.5	6	0.025	4	17.5	0.025	15	5	7.5	10.5	7.5	9.6	0.025	3	3.7	3	7.5	2	0.025	16	0.025
African trypanosomiasis	ko05143	Infectious disease: parasitic	Human Diseases	287.5	266	183	469.86	308.05	183.21	196.79	93.83	76	269.36	211.79	298.5	265.79	234.71	140.08	162.93	215.25	182.5	407.25	266.75	176	165.25	170.5	160.25	165.04	47	106.5	195.71	121.33	159.25	170.42	94.67	215.75	227	149.25	153.25	192.68	395.36	237.89	230.25	391.75	232.14	338.71	215.25	166.75	286.6
Alanine, aspartate and glutamate metabolism	ko00250	Amino acid metabolism	Metabolism	413934.45	399811.6	385813.44	384219.01	392413.39	387082.05	352236.15	432296.99	434048.28	384195.06	425556.73	398423.39	403811.1	411323.54	408767.28	410477.72	286557.17	348439.63	396142.3	299095.8	301147.66	370538.35	357086.39	345197.27	388266.19	350822.92	349002.75	357433.7	395754.52	340298.05	344314.57	361627.73	398369.72	370260.42	414801.25	453707.35	391254.03	350317.37	349150.15	337943.74	371194.89	318400.22	289727.71	347658.28	371715.56	267366.27
Alcoholism	ko05034	Substance dependence	Human Diseases	42.17	13.5	38.5	26.86	11.22	13.71	1.29	13.5	8	36.86	5.29	20	4.29	34.71	46.08	30.1	30.5	615.83	4	35.5	6.5	355.5	155.67	47	15.45	18.5	522	418.71	0.025	2.17	0.025	11.17	69.67	9	6.5	40	14.76	22.86	7.64	1.5	59.5	76.31	7.71	168.66	2.83	2.43
Alzheimer disease	ko05010	Neurodegenerative disease	Human Diseases	21100.23	21718.16	19660.92	19225.19	21452.74	19805.4	16740.29	22220.64	23267.76	20843.09	20806.58	18214.59	21611.86	19428.46	19561.6	23382.33	12964.3	16497.14	20859.26	14824.9	16057.56	17302.09	17358.99	20516.98	18630.86	19261.3	17696.42	21888.46	21530.14	18956.42	18667.29	22885.76	23822.49	20815.5	25829.1	24669.67	20916.94	17274.9	18735.89	18500.37	19772.69	16372.22	13184.28	18202.86	18644.56	12362.57
Amino sugar and nucleotide sugar metabolism	ko00520	Carbohydrate metabolism	Metabolism	488961.59	572465.62	519660.98	478484.1	532391.28	474542.59	408106.55	562200.89	613611.69	464476.73	511484.44	514239.69	492549.18	529748.04	493334.29	515099.6	369114.95	426562.66	540601.99	402998	453683.11	446145.54	444036.74	428222.58	507121.78	488387.71	429278.23	457447.67	482364.34	512021.94	426693.9	496715.81	507623.31	440470.56	650610.32	643553.56	596652	478892.09	564750.03	550150.35	552712.17	435838.3	375615.98	544272.04	555523.45	347112.12
Aminoacyl-tRNA biosynthesis	ko00970	Translation	Genetic Information Processing	429166.72	470834.4	448454.22	431160.61	440995.51	450710.42	363683.9	518482.01	554535.81	423381.35	460623.34	408187.49	450953.29	429108.59	436466.01	457475.68	290937.36	369987.08	468762.98	337891.7	361603.2	400955.55	407154.71	383001.36	422426.96	435883.17	398929.69	420034.62	426506.27	428896.42	385500.86	439573.75	449970.53	434726.77	565350.73	576798.26	491150.92	408548.76	455184.18	438387.9	470597.91	367271.15	304431.59	439759.09	446220.65	283619.5
Aminobenzoate degradation	ko00627	Xenobiotics biodegradation and metabolism	Metabolism	11833.55	22084.33	20411.84	14081.41	18129.02	13783.03	9016.61	19572.47	24885.19	15336.05	16986.29	12840.18	17694.64	12928.55	12178.09	15227.46	9097.5	11339.05	26272.98	15643.65	21911.32	13925.52	19008.71	12942.52	14883.86	23700.65	8565.67	15417.71	8121.54	17635.84	9881.52	18653.94	12762.65	13285.5	33085.86	31472.25	28468.08	18048.69	29388.39	29968	25721.12	19767.51	12679.12	26134.55	26363.35	12634.77
Amoebiasis	ko05146	Infectious disease: parasitic	Human Diseases	8223.16	12080.5	11020.91	7980.53	10413.17	7398.24	5211.72	10860.24	13587.59	8245.58	9679.08	7361.41	9911.92	7416.71	7556.69	9135.08	2583.13	6160.89	11237.59	5572.7	9002.46	6422.41	9129.12	6187.39	10032.84	10034.74	6563.09	8571.54	4797.72	9248.33	5544.7	9704.17	6795.08	7037.34	17188.84	15448.92	14272.8	9341.06	13832.56	13323	13098.52	8695.72	5627.03	13442.7	12190.22	4416.82
Amphetamine addiction	ko05031	Substance dependence	Human Diseases	42.17	13.5	38.5	26.86	11.22	13.71	1.29	13.5	8	36.86	5.29	20	4.29	34.71	46.08	30.1	30.5	615.83	4	35.5	6.5	355.5	155.67	47	15.45	18.5	522	418.71	0.025	2.17	0.025	11.17	69.67	9	6.5	40	14.76	22.86	7.64	1.5	59.5	76.31	7.71	168.66	2.83	2.43
Amyotrophic lateral sclerosis (ALS)	ko05014	Neurodegenerative disease	Human Diseases	9458.3	6420.16	5721.08	7602.93	6902.3	6090.78	5843.3	4897.23	4972.75	6231.62	7850.63	7087.5	7730.02	7546.37	7524.45	8864.78	6786.17	6692.04	5698.57	4142.45	2379.73	5883.08	4317.69	8890.26	7978.36	3612.12	7915.59	6162.96	15845.02	5930.67	9425.83	7417.76	13368	4142.67	4639.34	4062.34	3591.66	3955.85	1470.89	2397.87	3223.06	3355.23	2396.58	2467.9	3260.02	1478.61
Antifolate resistance	ko01523	Drug resistance: antineoplastic	Human Diseases	81645.46	83343.65	80428.62	78828.6	79832.2	78825.18	69412.47	86074.82	88593.53	75839.2	83943.98	79920.12	81382.56	82004.94	80658.01	81969.64	59278.13	69335.82	82374.82	61073.5	58692.52	73301.14	71684.25	70252.09	79008.21	70927.83	71433.08	70221.76	86273.88	71050.62	72188.49	72852.37	88421.55	72768.48	84521.73	89515.75	76427.33	68685.71	68057.39	64678.55	73941.04	60084.13	54254.35	66284.62	70240.61	49300.68
Antigen processing and presentation	ko04612	Immune system	Organismal Systems	16800.56	10464.83	10437.84	13405.9	11895.41	14185.4	13272.45	15703.31	13189.42	13983.34	15835.92	15888.76	13753.3	16801.96	16480.76	14904.91	11243.3	13518.51	10832.01	9093.25	7328.58	13294.85	9472.09	12863.39	11906.46	9837.83	13763.08	11435.38	16373.84	9886.59	13299.54	10667.51	14814.41	12587.33	8115.43	11662.67	8015.04	10309.82	6443.22	7048.07	7714.08	9512.09	8392.18	7947.78	9267.8	8032.73
Apelin signaling pathway	ko04371	Signal transduction	Environmental Information Processing	11.5	18.5	5.5	13.5	9.5	1.5	0.025	0.025	0.025	11.5	8	19	13	9.5	17	4.5	0.025	2.5	40	0.025	0.025	3.5	0.025	13.5	3.5	7.5	6	0.025	4	17.5	0.025	15	5	7.5	10.5	7.5	9.6	0.025	3	3.7	3	7.5	2	0.025	16	0.025
Apoptosis	ko04210	Cell growth and death	Cellular Processes	14463.88	11998.5	9682.59	10305.96	12088.69	7591.62	12659.49	4894.66	3550.51	10476.72	10318.87	12243.59	12570.34	12810.34	10825.24	12023.88	12903.13	11595.6	12439.01	11256	6335.58	10859.76	8227	10875.05	16813.25	3181.33	10776.33	10778.67	22689.67	10143	14196.96	12433.67	21055.99	7562.83	6759.01	4337.25	7500.55	10523.55	5655.33	4513.1	9268.58	6993.12	10782.3	5257.71	6558.79	9039.71
Apoptosis - fly	ko04214	Cell growth and death	Cellular Processes	15141.36	14466.41	11805.68	12272.89	14689.26	13827.36	12468.15	13828.89	13278.1	12965.15	13323.12	13145.35	13663.41	14048.09	12945.42	14047.23	9203.05	10807.84	12602.23	8275.95	6388.31	11641.52	11208.71	12294.48	12729.89	9137.81	11911.83	11288.92	15756.41	9679.76	12617.88	11639.18	16594.32	12891.66	8323.94	11352.75	8454.76	9928.55	6100.58	6111.37	8745.26	8102.44	7705.77	6972.02	8497.05	6562.38
Apoptosis - multiple species	ko04215	Cell growth and death	Cellular Processes	786	478	345	403.25	776	262	472	142	126	479	237	243	447	321	176	865	161	268	432	191	295	167	76	863	197	187	110	812	632	214	402	846	925	222	360	104	273	118	80	72	87	249	81	57	230	98
Arabinogalactan biosynthesis - Mycobacterium	ko00572	Glycan biosynthesis and metabolism	Metabolism	2395.25	9977.25	6842.25	6148.71	8484.3	7222.71	3605.79	9646.08	11426.5	7239.61	4811.79	3994.25	6428.86	5244.71	5165.33	6107.93	4108.75	6407.15	9142.25	6932.95	9262.15	7519.75	7430.95	4837.5	6634.19	10107.9	7655.25	8647.21	3096.23	9408.5	5212.42	8634.92	5173.5	10099	15121	14098.25	11695.68	8919.86	13248.64	12472.5	12089.1	8018.29	6193.01	12111	9414.5	6307.85
Arachidonic acid metabolism	ko00590	Lipid metabolism	Metabolism	9589.55	7826.17	5574.59	6958.52	8052.16	5296.83	7525.95	4549.66	3399.01	6978.58	7132.83	7314.67	8468.13	8075.47	7922.32	8768.98	8253.88	8141.83	6003.76	6498.7	3640.08	7147.51	5546.62	7209.8	10069.54	2742.23	8987.08	7472.88	16927.22	6093.42	9964.3	8038.68	13573.91	5541.33	5129.26	3595	4373.27	6508.74	3348.47	2916.45	5611.11	4227.98	6285.53	3927.12	4005.12	5018.14
Arginine and proline metabolism	ko00330	Amino acid metabolism	Metabolism	137817.82	120760.2	116791.81	126998.05	123986.87	127104.75	116436.12	132483.48	129716.94	127924.84	140910.23	129489.9	130214.35	134158.97	135081.06	132101.31	90605.72	115768.46	119810.46	86947.95	83136.1	117839.57	107528.66	116908.57	120193.86	103313.56	115295.41	114712.2	125955.22	104576.55	115264.97	112192.39	129216.09	116567.31	110784.07	126544.19	105281.48	99478.26	88378.55	90890.58	99143.03	94734.49	83759.45	95829.57	106805.54	78527.52
Arginine biosynthesis	ko00220	Amino acid metabolism	Metabolism	203314.25	164100.45	153826.05	176541.9	176524.88	187525.81	164726.32	204902.68	188117.09	192185.78	211657.46	198643.14	183424.67	203933.07	205034.66	197230.89	128405.16	164704.48	156282.8	115562.6	114575.44	168623.29	148303.43	167891.56	148516.06	155846.77	161857.48	151564.27	156296.12	127117.84	153706.48	139692.81	158913.75	172069.77	135657.26	179095.27	132705.34	130477.69	108831.28	120929.01	118284.63	134498.85	114347.46	126199.35	145391.51	111654.98
Arrhythmogenic right ventricular cardiomyopathy (ARVC)	ko05412	Cardiovascular disease	Human Diseases	11.5	18.5	5.5	13.5	9.5	1.5	0.025	0.025	0.025	11.5	8	19	13	9.5	17	4.5	0.025	2.5	40	0.025	0.025	3.5	0.025	13.5	3.5	7.5	6	0.025	4	17.5	0.025	15	5	7.5	10.5	7.5	9.6	0.025	3	3.7	3	7.5	2	0.025	16	0.025
Ascorbate and aldarate metabolism	ko00053	Carbohydrate metabolism	Metabolism	32510.04	28206.66	21145.94	24332.3	29709.85	27403.18	24764.18	31685.19	26785.21	30132.44	31540.33	34280.69	26225.48	34144.33	32468.11	30991.45	19004.3	22217.92	21579.9	15235.85	12959.9	23431.28	18983.31	22368.82	22757.48	17063.39	22599.08	19273.43	28702.6	15829.94	22732.84	18071.49	25888.23	23627.49	14638.13	23800.34	17387.54	18631.41	11782.71	16097.27	15046.21	17437.62	15891.18	15849.31	22748.55	14166.41
Atrazine degradation	ko00791	Xenobiotics biodegradation and metabolism	Metabolism	1334.21	12059.67	591.52	809.24	11684.96	2369	1083.64	1209.48	1455.03	2362.02	1075.67	784.35	1371.02	827.69	1531.3	5308.67	318	464.38	2587.97	156	822.99	360.03	339.27	868.01	735.83	1314.94	604.49	1482.01	1193.01	379.17	1254.02	1686.18	3531.64	645.99	972.03	1208	710.99	804.34	432.99	200	224.82	588.67	277.68	2055.65	400.84	185.99
Autophagy - yeast	ko04138	Transport and catabolism	Cellular Processes	1610.75	2381.75	4741.5	3084.5	1865.75	3421	1658	3373.75	4434	1885.5	2299.83	1057.25	3024	895	794.25	1262.92	3457	2927.25	5258.58	4384.25	5607.75	4705.25	7437.25	3187.67	3830.75	6764.75	1430.25	2583.08	1705	1254.75	1362.75	2156.83	2185.5	3058	2988.25	5617.33	3479.83	3879.25	4793.42	4394.25	4389.5	3288.42	2547	4089	3863	3034.25
Axon regeneration	ko04361	Development and regeneration	Organismal Systems	7226.87	6334.08	5480.08	6511.78	7434.8	4811.29	6355.46	6005.16	4206.92	7123.28	6775.79	7466.5	7021.02	7628.29	6341.01	5955.02	6668.75	6689.33	4658.57	5748.25	5931.98	6395.08	5190.25	6669.67	5741.19	4626.42	6434.92	6421.71	6079.5	4023.33	5776.25	5589.67	5637.08	5803.67	4668.17	4469.17	4917.6	6322.94	4868.39	5395	4782.83	6654.3	6628.46	6096.58	5607.01	6765.52
Bacterial chemotaxis	ko02030	Cell motility	Cellular Processes	149794.5	60904.33	64204	96446.34	84279.12	105309.27	79024.75	132639.18	104214.57	144601.11	177564.85	167687.95	123786.25	178533.36	197394.61	175557.28	21294.88	109570.61	46038.6	19794.45	20030.19	106697.4	53615	84715.89	43637.81	78354.57	116217.54	93367.64	69441.05	38373.41	60818.24	62876.84	65406.53	101701.42	74292.6	145825.59	67996.28	35253.56	19227.06	51990.7	29909.2	72929.7	17310.74	47878.69	76311.76	20073.67
Bacterial invasion of epithelial cells	ko05100	Infectious disease: bacterial	Human Diseases	2	10	0.025	8.97	15.94	18.42	7.08	0.025	0.025	44.72	11.58	40	11.08	69.42	17.33	10.86	0.025	0.025	4	0.025	0.025	0.025	0.025	0.025	24.58	0.025	0.025	33.42	0.025	0.025	9.38	11.38	0.025	16	0.025	0.025	6.86	5.72	4.28	1.5	0.025	8.28	3.42	0.025	0.025	4.86
Bacterial secretion system	ko03070	Membrane transport	Environmental Information Processing	217231.62	224129.15	213378.78	209697.38	216906.03	211561.13	182329.21	227977	244646.89	215454.32	237434.26	207067.5	225914.76	214349.3	220504.19	227489.85	134201.7	175440.25	220629.42	151375.05	155791.45	184892.07	181351.91	190387.05	199923.64	187115.43	193842.06	201676.32	208359.61	205377.77	192660.33	212024	220031.43	200374.18	260226.4	268048.65	231849.19	184917.39	198639.48	201700.23	212530.55	177967.08	144982.91	194121.23	206358.87	131371.02
Basal transcription factors	ko03022	Transcription	Genetic Information Processing	0.025	0.025	0.025	0.025	0.025	0.025	0.025	0.025	0.025	0.025	0.025	0.025	0.025	0.025	0.025	0.025	0.025	0.025	0.025	0.025	0.025	0.025	0.025	0.025	0.025	0.025	0.025	9	0.025	0.025	2	0.025	0.025	2	0.025	0.025	0.025	3	0.025	0.025	0.025	0.025	1	25	2	6
Base excision repair	ko03410	Replication and repair	Genetic Information Processing	153607.47	173201.13	167305.4	154075.54	160369.21	159688.59	133004.9	186441.98	202657.99	151074.83	167944.58	150157.57	165978.87	156953.84	156788.86	163474.64	107884.08	131618.14	173932.97	126683.4	138143.75	142596.67	149098.76	135807.09	158521.04	158180.5	140018.91	152892.81	154477.86	160952.24	139667.17	162303.43	161417.37	153237.3	212886.13	212329.25	188784.62	153657.02	176417.84	167242.38	178648.14	137457.95	117151.18	167587.44	170662.64	108336.95
Benzoate degradation	ko00362	Xenobiotics biodegradation and metabolism	Metabolism	33112.84	32687.16	39424.58	33103.66	29931.11	32969.08	25711.74	45180.45	49714.44	33400.81	40869.71	28465.6	34968.58	30313.83	34650.38	31463.12	18801.63	26992.35	43685.72	27875.9	36507.56	32788.11	36025.35	27225	31033.6	43565.71	25750.94	32784.83	20364.05	33040.08	21884.13	33610.09	23677.3	32338.51	53262.12	61735.67	51223.19	34555.08	49403.87	48498.7	43946.28	37469.75	25536.8	44094.02	47538.75	24773.84
Betalain biosynthesis	ko00965	Biosynthesis of other secondary metabolites	Metabolism	236.17	175	137	299.25	217	73.5	141.5	70.5	47	108.5	107.5	156	144.5	103	54.67	86.67	132	103.33	213	157	103	110	60.67	21	95.16	13	27.5	33	69	57.17	36.67	34.84	118.67	27	28	39	126.33	90	45	0.025	65.5	91.67	45	51.66	87.83	58
Biofilm formation - Escherichia coli	ko02026	Cellular community - prokaryotes	Cellular Processes	115288.29	94817.91	73837.68	87217.13	101109.89	89523.21	85393.99	108078.52	89648.26	100132.24	111811.51	110877.3	96575.14	116143.79	115701.15	113034.53	69141.5	87173.93	73710.76	62262.7	55720.69	89281.93	66541.19	78516.37	82039.05	70118.55	87645.12	78012.4	98295.09	61381.06	79590.71	70944.58	92157.9	86946	70313.06	89416.35	67236.06	72841.54	54841.25	58693.74	61006.14	69629.2	61019.7	65067.05	74629.22	57764.17
Biofilm formation - Pseudomonas aeruginosa	ko02025	Cellular community - prokaryotes	Cellular Processes	50360.96	25173.53	26651.55	34603.3	30349.64	39314.78	33413.31	48187.81	39058.13	44973.73	54292.63	52335.86	40865.24	53287.83	56333.96	49339.21	16274.6	32880.79	19249.48	13638.25	10130.83	32138.5	21148.68	30906.33	22945.31	24792.84	38995.31	29824.47	30286.77	21491.33	27796.31	25104.06	28379.04	39013.54	24147.24	39121.8	23458.28	17176.34	10338.28	20906.99	14864.07	29031.66	14610.34	16058.23	25384.14	14221.97
Biofilm formation - Vibrio cholerae	ko05111	Cellular community - prokaryotes	Cellular Processes	94853.63	107185.13	85513.54	90723.04	106928.24	95762.66	78700.06	104540.23	106260.64	95224.55	98031.35	95633.74	97143.59	104626.56	96099.39	100394.65	65925.07	88463.12	85877.09	63823.9	69170.21	92589.35	79949	87286.89	88889.68	85110.72	90773.26	88964.91	91608.07	84670.13	85301.79	88693.72	98134.52	93294.82	102396.78	115258.69	89301.64	78604.57	80257.19	81075.37	83263.76	75941.08	60327.72	84127.16	81571.65	56398.33
Biosynthesis of amino acids	ko01230	Global and overview maps	Metabolism	1724837.6	1427880.04	1361482.44	1502408.57	1474941.92	1597153.02	1369177.99	1878212.12	1746853.02	1596837.36	1789396.07	1687286.36	1567606.38	1745797.97	1747514.95	1679944.86	1101232.17	1392881.43	1352847.42	1042524.05	1042409.57	1456555.71	1280585.48	1389797.11	1304155.99	1373557.65	1408636.86	1325333.16	1441594.57	1173793.15	1317457.36	1259248.74	1420157.2	1509603.55	1364507.15	1654633.16	1259216.82	1183558.66	1090439.35	1145600.89	1147973.61	1177950.76	980248.52	1175640.47	1336268.43	949748.65
Biosynthesis of ansamycins	ko01051	Metabolism of terpenoids and polyketides	Metabolism	38530.51	22819.75	24901.84	33252.67	25310.32	36979.55	28066.28	52175.88	44640.08	36480.18	43768.93	38293.18	32460.61	39758.79	43123.01	37173	29286.55	33540.98	26303.01	26868.2	28929.88	37729.53	28179.72	32432.64	23536.33	38109.73	31205.51	27797.13	27020.9	24524.28	26339.38	25701.78	26219.84	40592.33	33309.43	42902.67	28486.67	26049.9	27558.47	31367.87	24386.1	30280.42	21305.15	31445.92	35747.37	23859.32
Biosynthesis of secondary metabolites	ko01110	Global and overview maps	Metabolism	3611153.7	3307960.02	3129024.88	3273479.35	3302195.03	3420729.67	2970772.95	3840533	3772301.09	3338069.93	3687872.23	3484551.12	3406468.03	3620203.92	3585511.21	3572360.74	2396398.01	2954607.79	3197453.12	2377518	2351260.19	3108834.79	2894640.93	2999512.25	3096510.8	2948041.05	3067530.53	2955661.34	3338388.12	2799107.97	2958297.48	2950285.7	3369578.36	3197583.85	3249700.23	3666578.07	2995654.5	2742261.42	2615466.79	2631254.96	2809194.39	2569535.02	2217594.88	2700291.32	2956530.38	2082783.07
Biosynthesis of siderophore group nonribosomal peptides	ko01053	Metabolism of terpenoids and polyketides	Metabolism	6888.05	5991.33	5584.59	6474.06	5942.44	5586.95	6976.5	3093.65	3414.51	5266.89	5035.54	6168.67	6269.17	6487.59	5158.25	5484.72	7366.05	6326.83	5672.76	5981	3485.08	5911.67	5261.12	6447.14	8009.59	2571.23	6504.58	5352.17	11341.99	6890.75	8509.81	6632.86	10842.24	4349.33	3636.43	2393.17	3761.18	5287.71	2913.33	2916.62	4760.34	3970.43	5501.02	2866.62	3339.3	4763.55
Biosynthesis of unsaturated fatty acids	ko01040	Lipid metabolism	Metabolism	491	559.33	1240.67	1897.83	643	1856	1113.17	647.66	1594.33	236	256.5	324	311.5	206	132	232	1138.92	705	530.58	715.25	529.17	433.58	917.17	1347.92	456.92	947.33	1040.83	518	525.5	1954.92	1559.09	756.01	1002.92	684.83	301.25	179.75	423.75	938	345.75	161.92	605.75	248.5	654.5	342.58	433.42	495.67
Biosynthesis of vancomycin group antibiotics	ko01055	Metabolism of terpenoids and polyketides	Metabolism	18338.08	20508.49	21426.43	19699.69	18696.62	20994.44	16234.07	21584.63	24904.93	18021.46	20044.37	18399.1	19784.49	18958.84	18495.18	19736.94	13886.47	17112.42	22875.91	15667.95	16395.06	18300.27	20557.93	17813.49	19568.23	20525.16	18114.91	18200.17	18454.25	19787.76	17293.29	18738.51	20079.32	19214.66	23099.11	24849.75	21603.63	18573.43	20129.28	19143.74	21135.59	15622.3	13457.36	18834.43	19538.73	12374.16
Biosynthesis of various secondary metabolites - part 2	ko00998	Biosynthesis of other secondary metabolites	Metabolism	32697.54	26993.09	27174.18	28769.41	26318.63	29851.18	23819.27	35750.63	35421.01	27568.01	33383.75	29879.26	28514.95	31043.04	31470.47	30542.69	17998.8	26437.49	25425.56	17515.65	18410.31	28140.45	25432.21	25430.15	26655.33	26440.31	28209.17	24889.39	30731.99	22425.35	23863.63	24183.01	29870.07	26801.16	29525.94	35495.83	26266.94	21088.39	21761.23	21806.52	23514.67	20014.34	14953.09	22873.77	26364.3	13802.31
Biosynthesis of various secondary metabolites - part 3	ko00997	Biosynthesis of other secondary metabolites	Metabolism	0.025	5	0.025	5.86	11.22	13.71	1.29	0.025	0.025	26.86	5.29	20	3.29	34.71	9.08	5.43	0.025	0.025	4	0.025	0.025	0.025	0.025	0.025	12.29	0.025	0.025	9.71	0.025	0.025	0.025	0.025	0.025	9	0.025	0.025	3.43	2.86	2.14	1.5	0.025	4.14	1.71	0.025	0.025	2.43
Biotin metabolism	ko00780	Metabolism of cofactors and vitamins	Metabolism	152719.06	136075.8	114664.16	126566.04	143695.34	134173.58	128094.85	136019.02	126940.7	134515.91	146473.91	139249.49	134791.02	146269.58	144776.92	147994.65	93789.22	118218.02	111395.65	80185.35	69917.08	120026.19	105928.37	123816.91	123354.16	92761.85	117841.4	112581.04	139998.58	95693.7	122527.21	109033.01	137759.3	120598.3	95024.67	116946.85	93823.43	91811.06	68015.16	71179.53	83727.97	89963.64	81427.74	75103.03	93243.98	73817.98
Bisphenol degradation	ko00363	Xenobiotics biodegradation and metabolism	Metabolism	0.025	0.025	18	0.025	0.025	0.025	0.025	0.025	0.025	5	0.025	0.025	0.025	0.025	0.025	0.025	0.025	0.025	0.025	0.025	0.025	0.025	0.025	0.025	0.025	0.025	0.025	0.025	0.025	0.025	0.025	0.025	0.025	0.025	0.025	0.025	0.025	0.025	0.025	0.025	0.025	0.025	0.025	0.025	0.025	0.025
Bladder cancer	ko05219	Cancer: specific types	Human Diseases	0.025	0.025	9	0.025	0.025	0.025	3.5	0.025	0.025	0.025	0.5	0.025	1.5	3	1	0.025	0.025	0.025	0.025	0.025	0.025	0.025	0.025	0.025	0.025	0.025	0.025	10	0.025	0.025	2.67	0.67	0.025	2	0.025	0.025	0.025	3	0.025	0.025	0.025	0.025	1	25	2	6
Butanoate metabolism	ko00650	Carbohydrate metabolism	Metabolism	222951.18	210833.12	205209.29	203754.18	204204.25	209498.75	177873.78	236182.5	241613.72	214987.19	237971.98	206046.49	223287.22	217560.4	222116.52	219339.15	139951.68	183734.96	232729.44	153732.3	157288.06	199354.23	191875.26	185364.52	201964.44	200657.12	186499	188910.65	201925.07	181467.08	178015.85	194122.87	209472.97	199528.12	232434.12	271493.35	216454.99	180896.59	192129.01	194309.36	200690.57	176352.35	141432.48	187702.03	203692.38	131997
C5-Branched dibasic acid metabolism	ko00660	Carbohydrate metabolism	Metabolism	99273.21	73910.13	76445.11	84794.08	80158.05	88901.14	78735.73	103311.52	95952.11	94147.45	107796.75	97273.13	88570.1	97516.75	103091.33	95528.53	57758.47	75573.75	72940.57	52777.4	54695.81	75655.14	66025.81	79444.69	65286.26	73900.94	73906.52	72437.77	67200.39	64785.96	71764.58	66900.41	64744.88	83260.49	76240.33	91007.44	73009.1	60528.66	57723.33	64061.79	59170.45	67776.71	55328.69	62025.92	76488.08	53346.32
Caffeine metabolism	ko00232	Biosynthesis of other secondary metabolites	Metabolism	0.025	0.025	0.025	0.025	0.025	0.025	0.025	0.025	0.025	5	0.025	0.025	0.025	0.025	0.025	0.025	0.025	0.025	0.025	0.025	0.025	0.025	0.025	0.025	0.025	0.025	0.025	0.025	0.025	0.025	0.025	0.025	0.025	0.025	0.025	0.025	0.025	0.025	0.025	0.025	0.025	0.025	0.025	0.025	0.025	0.025
Calcium signaling pathway	ko04020	Signal transduction	Environmental Information Processing	11.5	18.5	5.5	13.5	9.5	1.5	0.025	0.025	0.025	11.5	8	19	13	9.5	17	4.5	0.025	2.5	40	0.025	0.025	3.5	0.025	13.5	3.5	7.5	6	0.025	4	17.5	0.025	15	5	7.5	10.5	7.5	9.6	0.025	3	3.7	3	7.5	2	0.025	16	0.025
Caprolactam degradation	ko00930	Xenobiotics biodegradation and metabolism	Metabolism	256.5	248	316.5	556	283.5	261.64	182.5	161	125	496	268	340	356.5	188.07	156.29	175.14	182.5	171.5	429	185.5	205.5	197.5	238	188	117.36	45	106.5	76.71	97.5	155.5	179.84	94.84	177	116	129	135.5	207	119.5	83.5	243.5	175.5	132	97.71	238.5	142	259
Carbapenem biosynthesis	ko00332	Biosynthesis of other secondary metabolites	Metabolism	29852.76	29473.66	24342	27148.68	31276.18	30998.14	25441.26	34489.64	31161.16	31184.66	31251.16	30566.5	28100.58	32075.58	32683.86	32390.48	18083.1	24595.12	23487.2	16375.4	17416	26095.5	24428.18	24043.28	20897.42	24656	24990.84	23510.08	19705.14	17080.68	21023.9	19627.34	21186.34	29101	18160.34	27000.5	18031.04	18574.3	14974.62	16270.24	15956.86	19541.32	16447.62	17171.4	20148.76	16982.8
Carbohydrate digestion and absorption	ko04973	Digestive system	Organismal Systems	3252.08	6018	1552.09	2628.69	5258.95	2221.96	2307.78	2027.32	1693.76	2045.45	1570.54	2035.59	2770.13	2809.05	1764.82	3386.68	6199	4033.6	4451.79	5176.7	3712.83	4068.26	2904.5	3281.17	5517.46	3256.08	2967.33	2396.38	7971.08	2722.25	4365.68	2905.51	8142.74	2498.83	2048.76	1554.75	1531.28	5662.78	3396.47	2868.2	4202.58	2813.89	4488.13	3340.58	2343.42	3510.35
Carbon fixation in photosynthetic organisms	ko00710	Energy metabolism	Metabolism	231699	210800.3	207902.17	209867.76	203822.56	209917.64	184035.48	248381.15	248761.18	213384.63	245169.47	218918.86	223199.53	224802.47	228807.19	226974.59	160090.35	186296.12	220068.5	168991.6	169718.38	201070.59	189289.39	194519.88	208999.49	199711.06	190844.51	195845.78	225411.79	196152.27	192511.19	205913.06	227606.58	209782.46	250938.51	261274.34	224517.07	191036.26	200886.27	200887.53	210567.45	176561.3	152752.88	197584.17	219493.89	142872.14
Carbon fixation pathways in prokaryotes	ko00720	Energy metabolism	Metabolism	352243.77	333485.91	306729.64	330366.58	335977.19	338930.11	302352.49	366885.45	362021.47	344395.84	359205.35	338586.16	352860.5	360260.35	347875.04	348957.84	231992.12	295968.7	330665.21	229672.1	218653.09	308176.64	278768.79	304094.17	324525.55	270031.41	318470.07	313099	357933.03	292975.85	316415.64	315100.8	362951.12	329346.11	337816.59	369860.38	305016.65	279725.29	257922.99	258329.18	288230.02	258889.2	224781.93	265585.43	277098.2	206498.68
Carbon metabolism	ko01200	Global and overview maps	Metabolism	1087588.54	1049277.4	991444.42	1000576.66	1025254.49	1028100.93	883096.72	1166806.72	1185977.25	1022149.46	1137410.14	1036108.71	1061809.94	1081243.3	1072028.92	1078440.8	718260.51	891922.8	1047192.1	749688.55	771232.93	952847.44	912338.36	919745.61	981411.63	945219.36	913453.12	927404.88	1008684.05	904087.47	902864.82	946949.74	1045162.99	979431.66	1116706.75	1219476.25	1019322.98	879532.2	907505.86	909414.12	948661.66	830479.95	694862.41	899041.92	982642.32	649369.44
Cardiac muscle contraction	ko04260	Circulatory system	Organismal Systems	1479.5	855.5	236.5	27.5	1344.5	340.5	480	183	243	1030.5	299	121	886	480.5	278	2203.5	12	254.5	253	0.025	588	63.5	33	2035.5	270.5	421.5	189	2181	1681	476.5	1014	2400	2387	553.5	946.5	7.5	27.6	0.025	3	3.7	3	13.5	2	0.025	43	0.025
Carotenoid biosynthesis	ko00906	Metabolism of terpenoids and polyketides	Metabolism	872	751.83	1451.67	2391.33	942.67	2080.5	1387.17	806.83	1686.83	456	588	644.5	562	537.5	371.5	464.5	1337.67	873.5	1149.83	765	634.67	623.83	999.67	1512.67	529.67	979.58	1077.83	507	500.67	1995.17	1586.33	783	1032.17	614.83	338	289	428	462	313	65.67	271	385	261	639.83	329.17	258
Cationic antimicrobial peptide (CAMP) resistance	ko01503	Drug resistance: antimicrobial	Human Diseases	108293.07	123940.89	107672.81	105328.43	119714.99	103007.45	95754.23	106108.42	117058.97	98538.77	106985.85	100526.31	107922.07	107670.99	102473.95	112410.11	79052.13	95402.71	119781.47	81426.3	84916.63	99375.33	98816.93	96179.86	113838.87	93139.15	93855.07	96821.44	105671.9	101261.3	94587.12	103308.66	115382.7	93192.8	118488.68	119474.83	113475.4	98135.76	100464.67	92853.89	106482.33	82991.13	78390.18	97772.16	101483.22	69539.85
Cell cycle - Caulobacter	ko04112	Cell growth and death	Cellular Processes	202003.2	205728.79	195769.32	190253.88	193890.14	194556.15	164758.25	221703.34	232953.02	187825.9	211331.37	188454.68	203382.96	196905.3	197822.4	205757.15	128998.35	164015.21	205888.4	147249.25	148964.84	177650.89	175336.14	170047.39	192544.23	180955.94	177338.35	181366.28	198487.65	183581.57	171738.31	191651.09	207231.23	188961.64	237600.51	246301.93	211094.98	176872.77	188162.92	181558.53	200655.27	157867.16	133121.3	184829.28	192266.93	120989.02
Central carbon metabolism in cancer	ko05230	Cancer: overview	Human Diseases	88699.06	136976.65	141277.07	106259.5	116265.8	115592.68	84809.01	130060.13	165112.04	92868.41	104085.53	84719.73	110579.3	89270.3	90137.87	102680.88	64720.72	83861.81	143723.01	93749.05	119323.59	101255.68	132215.84	88456.55	120223.77	135129.89	87255.48	108907.91	80515.16	125711.89	84964.1	120644.77	99814.12	106227.29	181565.42	178616.96	163405.14	117097	160703.89	142921.34	155929.36	99956.09	83915.15	142403.94	139139.69	76376.63
Chagas disease (American trypanosomiasis)	ko05142	Infectious disease: parasitic	Human Diseases	249.5	213	173	391	263.33	96	173	58.33	44.5	134	165.5	191	198	151	87	121	195.75	124.5	334.75	254.75	133	125.75	86	50.25	141.25	17	36.5	173	101.83	93.25	119.42	54.17	187.75	170	90.25	85.75	137.25	372.5	210.75	106.25	321.75	181.5	315	135.25	145.25	222.67
Chemical carcinogenesis	ko05204	Cancer: overview	Human Diseases	8	11.5	228	34.36	36.22	13.71	29.29	3.5	1.5	93.86	8.29	47	11.29	67.71	56.08	41.43	41.5	609.5	12.5	35.5	50.5	346.5	151	59	42.29	24.5	501.5	422.71	13	0.025	2.68	2.68	77	15	6.5	38	52.43	22.86	7.64	7	58	38.14	7.71	135	57	2.43
Chloroalkane and chloroalkene degradation	ko00625	Xenobiotics biodegradation and metabolism	Metabolism	25973.94	48584.5	34411.91	26612.45	44251.44	32251.58	24789.22	38479.8	42932.19	29100.53	29587.57	29001.57	28697.98	29563.32	29252.02	35167.83	17427.8	24881.54	36474.58	23434.4	29692.2	28184.74	32003.68	22283.58	28656.08	31985.26	25412.51	27818.47	18910.25	27776.83	20825.78	27944.01	24203.82	28655.01	39522.86	43100.09	38283.37	29488.14	37259.88	37011.37	35617.31	30380.88	23018.43	34999.67	35675	22290.63
Chlorocyclohexane and chlorobenzene degradation	ko00361	Xenobiotics biodegradation and metabolism	Metabolism	3140.87	5651	1481.75	1548.3	5688.75	1718.25	1366.5	3435.5	2690.25	3579.75	3551.75	3321.25	2366.67	3749.5	3392.42	3935.92	3230.5	2529.88	4473.4	2740.15	3327.75	2693.25	2127.27	1921	1824.41	3199.2	857.5	1085	1237.45	715.92	1040.34	669.26	1662.42	1782	788.75	2118	1338.08	2118.25	2252.75	2843.5	1199.55	2482.62	1964.65	1960.66	3482.08	2366.25
Choline metabolism in cancer	ko05231	Cancer: overview	Human Diseases	7457.57	6421.08	5625.33	6730.16	7577.17	4973.41	6640.96	6127.16	4270.92	7279.66	6951.66	7581.25	7140.69	7777.29	6485.26	6131.4	6832.38	6812.08	4767.09	5771.25	6050.23	6475.33	5250.75	6752.55	6090.94	4780.42	6485.92	6470.71	6154.5	4067.83	5856.87	5632.67	5757.08	5855.17	4703.17	4520.42	5038.85	6487.82	4944.39	5428.5	4841.08	6760.42	6773.59	6148.46	5773.63	6781.9
Circadian entrainment	ko04713	Environmental adaptation	Organismal Systems	11.5	18.5	5.5	13.5	9.5	1.5	0.025	0.025	0.025	11.5	8	19	13	9.5	17	4.5	0.025	2.5	40	0.025	0.025	3.5	0.025	13.5	3.5	7.5	6	0.025	4	17.5	0.025	15	5	7.5	10.5	7.5	9.6	0.025	3	3.7	3	7.5	2	0.025	16	0.025
Citrate cycle (TCA cycle)	ko00020	Carbohydrate metabolism	Metabolism	222813.14	203804.58	180330.7	208523.37	210104.59	218528.19	195167.22	211645.42	207678.29	216385.97	218980.02	215442.02	218784.59	232233.38	217668.85	220939.87	155973.59	192528.3	201954.85	141847	121732.04	195397.69	170699.96	198575.55	209876.73	156187.72	204594.38	191800.19	236932.69	184221.5	211585.47	194439.67	246177.22	209428.27	177731.63	199798.45	160403.59	167109.92	128947.21	132039.53	158940.29	145073.1	136426.3	135639.19	147283.87	124609.86
Cocaine addiction	ko05030	Substance dependence	Human Diseases	42.17	13.5	38.5	26.86	11.22	13.71	1.29	13.5	8	36.86	5.29	20	4.29	34.71	46.08	30.1	30.5	615.83	4	35.5	6.5	355.5	155.67	47	15.45	18.5	522	418.71	0.025	2.17	0.025	11.17	69.67	9	6.5	40	14.76	22.86	7.64	1.5	59.5	76.31	7.71	168.66	2.83	2.43
Colorectal cancer	ko05210	Cancer: specific types	Human Diseases	786	478	345	403.25	776	262	472	142	126	479	237	243	447	321	176	865	161	268	432	191	295	167	76	863	197	187	110	812	632	214	402	846	925	222	360	104	273	118	80	72	87	249	81	57	230	98
Cushing syndrome	ko04934	Endocrine and metabolic disease	Human Diseases	1651.45	5568.5	7995.75	5151.35	3412.33	3776	2436.25	5095.58	8859	2236.75	2424.33	739.75	4273.33	852.5	851.25	2182.67	4165.5	3852.5	9506.73	7380.75	10455.25	4800.75	8294.45	3923.17	7190.25	9868.65	2733.25	5891.83	2677.73	8116.75	2798.42	7506.75	4337.5	4310	14008.25	11928.33	12797.58	8975.75	14201.67	12755.5	12671.6	7292.82	6361.8	11601	10732.5	6092.42
Cyanoamino acid metabolism	ko00460	Metabolism of other amino acids	Metabolism	111327	98447.42	91035.95	94382.07	99474.27	84349.8	90228.07	91616	86778.86	96002.28	103135.03	112211.29	98653.14	114312.99	109065.82	106502.33	78870.87	90222.67	92450.36	73584.25	71351.55	91027.5	80595.88	82784.32	103947.92	73122.35	85702.43	84832.31	113342.65	79341.55	87196.18	85398.47	103912.64	81309.65	91163.39	95508.58	91399.2	85956.21	79516.64	75276.84	84478.85	74950.27	77824.3	80968.37	88941.74	70574.71
Cysteine and methionine metabolism	ko00270	Amino acid metabolism	Metabolism	420477.08	390735.93	358784.54	374734.77	388665.9	399375.9	338561.37	449904.36	435458.69	389986.52	439352.76	409113.74	398128.06	425886.42	423479.14	419483.21	267106.7	342927.01	367840.11	265591.85	261243.04	369493.92	343920.93	338221	350918.1	343743.91	347821.86	333567.72	379950.33	295260.71	331486.13	321497.9	384598.67	359730.11	350128.53	425060.51	323254.64	305946.86	281519.93	285057.22	307262.01	287248.37	241766.65	293041.24	332063.04	228612.1
D-Alanine metabolism	ko00473	Metabolism of other amino acids	Metabolism	39216.21	61207.74	53738.35	45061.57	53309.24	47607.14	35696.91	52508.54	64691.51	42647.84	45279.82	37431.43	47740.46	39406.76	40032.76	47311.91	25718.27	34514.93	57558.92	36505.05	43088.78	39344.6	47614.14	38049.63	47752.86	48976.64	39885.08	46524.83	41519.75	53004.94	40053.5	52688.52	48731.33	43587.49	75230.11	70137.66	64395.36	46369.89	60200.87	56605.16	61330.92	40029.35	32995.16	55643.21	54604.93	29702.71
D-Arginine and D-ornithine metabolism	ko00472	Metabolism of other amino acids	Metabolism	1019.17	229	284.5	752.85	164	429	445	892.5	621	516	1281	415	483	399	920	509.67	41	188.73	147	2	18	143	72.87	751	27.16	351.65	274.5	82	220.4	110.17	120	117.17	137.67	111	159	651	563.33	149	119	240	58.1	439.07	54.8	812.66	975.83	82
D-Glutamine and D-glutamate metabolism	ko00471	Metabolism of other amino acids	Metabolism	60165.74	68361.66	67930.53	60674.82	63092.82	60807.33	52138.17	69211.93	76081.96	61090.82	65767.27	57385.95	66721.43	59638.32	60739.49	63688.69	42181.11	52611.68	73218.85	51761.6	55788.93	57522.97	61735.45	53871.57	66410.66	63027.02	55027.83	62365.38	60853.54	62786.85	54457.68	65786.61	64822.54	62670.82	86669.56	86174.16	76556.82	62067.93	71614.17	66612.39	74042.79	54404.09	47814.46	67025.55	66820.94	43853.23
DNA replication	ko03030	Replication and repair	Genetic Information Processing	256275.41	289151.8	272833.19	259597.97	269926.57	264492.16	218316.86	303289.45	324302.94	254098.86	274285.9	252163.69	273567.9	264712.88	260037.51	272156.15	181329.8	224068.8	290713	209079.4	221817.63	243319.34	248296.65	228450.28	262869.14	261560.63	237578.75	252078.82	261802.22	257292.11	231972.07	264104.7	276161.82	260955.78	338528.37	346186.41	297473.04	251868.78	278211.18	262113.46	286740.52	219145.67	188719.53	268011.83	267047.58	173907.75
Degradation of aromatic compounds	ko01220	Global and overview maps	Metabolism	31558.71	58901.3	48194.89	32156.19	50205.57	31714.63	25931.48	38036.27	51586.12	31695.36	38667.77	30027.59	37760.32	29599.09	30433.92	39550.4	17657.18	25292.32	51355.43	30201.85	41695.28	28021.98	40357.98	28532.57	39748.62	41070.88	24571.87	35925.58	22623.85	41419.65	24629.97	41821.01	31733.47	28185.03	66750.88	58545.02	62862.01	39812.27	57974.63	57876.32	55657.06	40080.88	30254.08	51073.86	54766.17	27260.87
Dilated cardiomyopathy (DCM)	ko05414	Cardiovascular disease	Human Diseases	11.5	18.5	5.5	13.5	9.5	1.5	0.025	0.025	0.025	11.5	8	19	13	9.5	17	4.5	0.025	2.5	40	0.025	0.025	3.5	0.025	13.5	3.5	7.5	6	0.025	4	17.5	0.025	15	5	7.5	10.5	7.5	9.6	0.025	3	3.7	3	7.5	2	0.025	16	0.025
Dioxin degradation	ko00621	Xenobiotics biodegradation and metabolism	Metabolism	2913.05	9232.49	8169.74	4417.97	6780.72	4299.86	2412.13	4959.32	9037.84	3104.29	6302.29	1348.67	5064.95	1177.53	3205.79	4482.37	1447.25	2967.89	8715.74	5037.2	7729.74	4188.33	7457.7	3964.18	6191.21	7678.16	3015.18	5828.79	2595.41	7804.91	2923.99	7361.58	4613.49	3878.51	14221.26	12995.59	13330.52	7113.6	12261.56	12143.75	11712.26	7015.19	4508.01	10127.99	11284.52	3914.94
Dopaminergic synapse	ko04728	Nervous system	Organismal Systems	42.17	13.5	38.5	26.86	11.22	13.71	1.29	13.5	8	36.86	5.29	20	4.29	34.71	46.08	30.1	30.5	615.83	4	35.5	6.5	355.5	155.67	47	15.45	18.5	522	418.71	0.025	2.17	0.025	11.17	69.67	9	6.5	40	14.76	22.86	7.64	1.5	59.5	76.31	7.71	168.66	2.83	2.43
Drug metabolism - cytochrome P450	ko00982	Xenobiotics biodegradation and metabolism	Metabolism	6381.96	22190.24	15785.08	9634.73	18721.78	11096.16	8755.38	8981.57	14755.92	8044.3	6872.65	6378.5	9915.69	6535.54	5787.85	11199.61	5984.55	7895.74	15282.6	9472.5	12513.58	9091.74	14398.54	8160.73	13822.7	11820.82	8277.67	11230.79	6703.74	12822.25	8008.46	12483.43	10869.75	8412.67	17402.09	15112.75	17082.72	11767.37	16274.51	14605.87	16485.01	10389.02	9405.56	13551.78	13108.14	8596.68
Drug metabolism - other enzymes	ko00983	Xenobiotics biodegradation and metabolism	Metabolism	149899.8	152742.99	144791.64	137906.82	144144.11	135685.12	124059.97	154680.19	160256.99	138661.24	151366.92	148308.81	148847.82	154425.18	146073.98	149624.57	98694.72	122370.7	155384.48	111179.6	108252.7	132162.35	127383.83	119231.46	148988.55	122721.09	127198	130950.14	153419.91	132043.82	126151.21	138565.94	156002.54	129776.14	167688.69	173651.74	151537.86	131253.97	137218.31	129477.58	147478.07	113536.7	102397.41	133114.13	138188.92	91837.82
ECM-receptor interaction	ko04512	Signaling molecules and interaction	Environmental Information Processing	0.025	0.025	0.025	0.025	0.025	0.025	0.025	0.025	0.025	0.025	0.025	0.025	2	0.025	0.025	0.025	0.025	0.025	0.025	0.025	0.025	0.025	0.025	0.025	0.025	0.025	0.025	0.025	0.025	0.025	0.025	0.025	6	0.025	0.025	0.025	0.025	0.025	0.025	0.025	0.025	0.025	0.025	0.025	0.025	0.025
Endocytosis	ko04144	Transport and catabolism	Cellular Processes	0.025	0.025	0.025	1.25	0.025	0.025	0.025	0.025	0.025	0.025	0.025	0.025	0.025	0.025	0.025	0.025	0.025	0.025	0.025	0.025	0.025	0.025	0.025	0.025	0.025	0.025	0.025	0.025	0.025	0.025	0.025	0.025	0.025	0.025	0.025	0.025	0.025	0.025	0.025	0.025	0.025	0.025	0.025	0.025	0.025	0.025
Epithelial cell signaling in Helicobacter pylori infection	ko05120	Infectious disease: bacterial	Human Diseases	33707.8	28562.83	20950.02	27211.07	31185.81	29661.64	26930.4	32085.79	27162.69	29104.18	32082.67	31588.35	27962.9	33668.27	33554.16	32415.14	22271.35	26854.77	22405.76	18110.45	15129.79	26575.28	19234.58	25476.7	24223.64	20259.29	27873.83	24175.43	33784.42	19916.43	27504.84	22843.86	32096.06	25868.49	17030.62	23652.59	16218.79	21348.14	13129.52	13962.99	15684.83	19435.08	17404.5	17854.14	18449.52	16283.12
Epstein-Barr virus infection	ko05169	Infectious disease: viral	Human Diseases	786	478	345	403.25	776	262	472	142	126	479	237	243	447	321	176	865	161	268	432	191	295	167	76	863	197	187	110	812	632	214	402	846	925	222	360	104	273	118	80	72	87	249	81	57	230	98
Estrogen signaling pathway	ko04915	Endocrine system	Organismal Systems	16800.56	10464.83	10437.84	13405.9	11895.41	14185.4	13272.45	15703.31	13189.42	13983.34	15835.92	15888.76	13753.3	16801.96	16480.76	14904.91	11243.3	13518.51	10832.01	9093.25	7328.58	13294.85	9472.09	12863.39	11906.46	9837.83	13763.08	11435.38	16373.84	9886.59	13299.54	10667.51	14814.41	12587.33	8115.43	11662.67	8015.04	10309.82	6443.22	7048.07	7714.08	9512.09	8392.18	7947.78	9267.8	8032.73
Ether lipid metabolism	ko00565	Lipid metabolism	Metabolism	4436.38	3821	3409.59	3021.21	4419.44	2714.62	4704.49	2123.16	1420.51	4654.22	3669.37	4549.34	4061.74	4319.09	4048.24	4480.38	3012.38	3719.6	2896.76	3069.5	2616.48	3108.01	2839.25	3517.3	3901.15	1394.08	3512.58	4732.67	4114.92	2884.75	3845.13	4140.34	3931.74	3106.33	2356.76	1920.5	3063.75	3209.05	2321.33	2176.75	2905.58	3217.37	4401.05	2613.46	2901.79	4024.71
Ethylbenzene degradation	ko00642	Xenobiotics biodegradation and metabolism	Metabolism	428.5	249	225	473.85	378.33	110	228.5	64.33	98.5	586	339	355	356.5	375	240	193	230.5	567.5	1159.5	206.5	131.5	346.5	128.7	178	238	358.65	65	76	99.73	85	71.34	104.84	181.5	56.5	56	931	282.5	122.5	353	587	111.6	865.4	120.3	62	234.5	124.17
Fatty acid biosynthesis	ko00061	Lipid metabolism	Metabolism	194765.85	190717.66	154982.85	171855.91	194033.31	188179.61	159156.44	205602.73	192775.89	178937.79	193573.69	180534.27	181998.4	194041.88	190660.1	195710.84	109700.01	153204.96	161892.53	100257.8	89340.08	167185.78	149178.01	151286.73	165778.64	134918.44	169687.23	150716.89	194259.28	119778.14	156781.03	140921.68	189129.02	169486.29	137090.04	178809.66	125867.33	128921.23	96892.21	94257.59	119958.93	112168.46	94540.24	106608.63	122164.5	83188.7
Fatty acid degradation	ko00071	Lipid metabolism	Metabolism	62002.64	72988.82	64562.61	60059.69	69873.52	59452.15	55016.62	65995.57	69410.81	59226.52	61995.1	57191.29	61961.48	59034.45	60332	62069.74	44498.99	55402.1	69565.29	49321.45	51409.35	58738.31	58803.77	52321.21	64197.04	56736.66	57461.59	58416.27	60565.53	56196.93	53198.31	58544.05	63196.94	57303.16	69885.33	76044.59	68758.99	59401.1	63335.78	60179.84	65088.96	55372.04	48890.53	61237.41	62507.59	44782.44
Fatty acid metabolism	ko01212	Global and overview maps	Metabolism	208110.39	191298.16	161099.69	181810.04	197139.79	197303.09	166302.92	220146.04	203394.89	190487.64	207319.7	190013.62	191141.58	204526.21	203865.1	203266.68	116849.51	162488.87	169643.02	106571.1	95907.91	177730.31	155590.65	159701.4	169830.13	147062.37	176993.07	157443.06	198814.81	123466.49	162294.72	144980.54	192460.35	179865.12	141872.05	193078.66	131799.99	135134.4	103330.54	101831.59	123530.57	121789.5	99168.31	114240.78	131107.33	89019.87
Fc gamma R-mediated phagocytosis	ko04666	Immune system	Organismal Systems	0.025	0.025	0.025	1.25	0.025	0.025	0.025	0.025	0.025	0.025	0.025	0.025	0.025	0.025	0.025	0.025	0.025	0.025	0.025	0.025	0.025	0.025	0.025	0.025	0.025	0.025	0.025	0.025	0.025	0.025	0.025	0.025	0.025	0.025	0.025	0.025	0.025	0.025	0.025	0.025	0.025	0.025	0.025	0.025	0.025	0.025
Ferroptosis	ko04216	Cell growth and death	Cellular Processes	34241	29731.42	27786.53	30012.82	29518.71	23449.55	31053.57	21562.2	19986.63	28991.66	30037.23	30584.95	32722.82	31567.08	30108.45	28709.89	28690.4	31700.83	34719.22	26586	19448.48	29682.06	24055.15	28000.67	40259.71	15893.12	33269.91	30296.15	49602.63	29142.42	33942.47	31663.19	45325.78	25658.82	28414.97	25210.92	29049.89	30688.04	23961.85	20824	30507.53	22776.16	28362.54	24520.38	24854.96	23192.71
Flagellar assembly	ko02040	Cell motility	Cellular Processes	172195.33	76307.55	70985.64	112153.43	105119.67	129151.58	89855.64	152213.08	119312.17	178606.12	194969.65	180527.38	150052.01	202151.18	232175.55	213833.53	17932.63	119851.05	54807.96	20510	21403.03	119839.89	62298.6	97208	56146.3	100577.78	146986.89	116366.89	82313.08	51168.1	76096.76	86752.02	81345.14	142978.78	97855.96	171524.7	74584.33	43634.26	21956.67	54827.2	36408.12	84853.46	19888.62	54377.56	65635.04	23367.33
Flavone and flavonol biosynthesis	ko00944	Biosynthesis of other secondary metabolites	Metabolism	4039.5	3775.5	3308.5	3095	4118.25	2519	4395.5	2206.5	1446	4357.5	3534.5	5772.25	3706.5	5491.25	4087.67	3842.5	3043.75	3201	3028.75	3036	2362.5	3019.75	2734.95	2812.25	3578.5	971.9	2937.25	3551	3627.25	2788.75	3466.17	3381.17	3235.75	2880	1990.75	1832.75	3074.1	3233.5	2381.5	2560.45	2825	3131.25	4267.25	2466.75	3326.5	4017
Fluid shear stress and atherosclerosis	ko05418	Cardiovascular disease	Human Diseases	64437.47	63636.74	51853.46	56777.33	65709.01	62118.37	53527.74	68676.24	64042.81	61352.46	67077.91	62785.38	60608.15	66202.83	66382.91	66577.32	39390.65	52118.71	55312.28	37244.9	37005.54	55103.99	48738.62	51787.45	51214.87	49860.18	53276.82	49941.39	53022.82	42240.85	49752.49	46745.21	54459.27	56975.48	48349.25	61526	45776.62	45744.8	38654.16	38867.41	42205.18	43102.56	36093.54	42078.99	46298.09	34334.18
Fluorobenzoate degradation	ko00364	Xenobiotics biodegradation and metabolism	Metabolism	182	170	207	296	220	66	139	43	28	145	105.5	171	140	96	49	83	132	72	213	145	123	88	53	20	97	11	7	40	64	55	36.34	24.34	118	26	28	33	90	91	45	0.025	62	47	45	33	95	62
Folate biosynthesis	ko00790	Metabolism of cofactors and vitamins	Metabolism	179463.4	140887.71	144905.26	156374.89	142761.14	162930.49	152338.51	162226.64	160095.19	145072.27	159753.05	149934.67	157422.25	155403.51	157399.62	168400.88	116882.74	135114.15	147652.69	109719.4	88459.52	142291.13	137684.55	149881.63	158143.34	115148.92	151015.57	137080.72	195362.64	126754.31	152492.23	143724.27	195827.05	138692.62	125353.93	137955.07	118840.56	119721.57	90270.52	86223.74	117509.49	99922.81	97972.18	99234.69	110303.48	84799.09
FoxO signaling pathway	ko04068	Signal transduction	Environmental Information Processing	11904.94	9672.57	9749.77	12359.72	11059.62	14550.87	12552.24	10886.8	11907.68	12976.95	11387.2	12516.18	12606.49	14270.18	12138.75	12366.59	9972.64	12897.82	11738.31	7443.45	5359.4	11643.34	9383.37	13680.65	12463.72	8004.52	14807.07	12640.76	15836.63	12890.85	15616.96	12757.94	16762.58	11881.82	7739.19	9461.67	6184.17	8852.27	4721.69	4705.96	6712.54	7567.52	6797.29	6720.34	5007.47	5680.91
Fructose and mannose metabolism	ko00051	Carbohydrate metabolism	Metabolism	285356.78	320749.19	297942.08	268204.55	291635.79	254289.09	224412.63	328159.09	356982.18	258492.39	295404.72	303912.27	277806.61	308456.63	281088.42	288677.99	212838.5	236684.06	303734.1	236404.4	265611.59	249756.73	240966.81	241554.96	287634.19	270060.45	236896.78	257122.86	285503.35	304668.36	242845.15	291084.04	290770.41	233359.3	399241.95	365399.79	358687.08	272118.12	341189.08	340972.13	330393.47	251791.3	215871.08	323498.34	346841.84	200052.15
Furfural degradation	ko00365	Xenobiotics biodegradation and metabolism	Metabolism	0.025	0.025	0.025	1.25	0.025	0.025	0.025	0.025	0.025	5	0.025	0.025	0.025	0.025	0.025	6	0.025	0.025	0.025	0.025	0.025	0.025	0.025	0.025	0.025	0.025	0.025	0.025	0.025	0.025	0.025	0.025	0.025	0.025	0.025	0.025	0.025	0.025	0.025	0.025	0.025	0.025	0.025	0.025	0.025	0.025
GABAergic synapse	ko04727	Nervous system	Organismal Systems	48232.78	44386.16	50373.46	45784.74	43099.52	46775.12	42373.16	48705.43	53231.63	45062.87	50908.48	45270.04	48248.64	46485.83	46706.88	45625.22	36694.66	43401.82	51307.61	38260.45	41576.55	46329.98	49358.05	43914.03	50474.7	47936.96	42594.82	44115.39	45364.25	43528.27	41991.39	45173.45	46136.95	44240.31	53461.65	58853.83	51409.26	43269.15	47466.41	44808.51	48231.09	40277.74	36698.66	45507.35	48675.81	34147.93
Galactose metabolism	ko00052	Carbohydrate metabolism	Metabolism	316416.68	349445.19	335350.4	295668.69	322598.96	293036.91	257288.95	341129.18	380770.37	273718.77	327487.66	304753.4	305368.89	309506.37	297526.33	311531.58	237603.95	258715.96	341817.9	255421.15	289654.09	277569.05	290090.35	270067.33	321243.16	309900.52	246299.06	268079.95	281700.88	314385.05	257104.13	298734.1	297619.07	259404.57	394873.27	386590.31	374217.38	293582.13	355835.32	339581.22	344428.28	266621.81	237217.95	336403.03	358028.81	220854.52
Geraniol degradation	ko00281	Metabolism of terpenoids and polyketides	Metabolism	785.5	436	518	815.85	657.33	188	397.5	179.33	171.5	1041	724	658	630.5	604	493	359	387.5	880.5	1792.5	377.5	260.5	556.5	208.7	295.5	384	539.65	94	125	176.73	151	114.68	161.18	321.5	89.5	91	1407	542.5	216.5	536	930	181.6	1314.4	185.8	138	519.5	221.17
Glucagon signaling pathway	ko04922	Endocrine system	Organismal Systems	99725.94	130278.65	129893.64	109556.72	115386.34	123466.67	89098.91	143274.54	165952.43	98779.72	111915.39	95546.05	110499.02	101647.41	102397.74	111158.85	69335.76	90972.6	129708.02	88904.55	108503.03	107145.25	123966.65	92471.16	111483.91	131822.08	95196.16	105731.29	88538.42	116026.57	89061.46	112195.03	102837.73	110923.63	161450.07	168744.14	142276.53	109038.13	139094.11	127382.61	135698.18	96276.95	76672.43	128782.13	128702.07	71606.53
Glucosinolate biosynthesis	ko00966	Biosynthesis of other secondary metabolites	Metabolism	33526.97	25633.99	21550.85	28489.45	28876.11	29743.18	26354.94	33420.2	27622.86	32937.21	35370.79	33629.52	29800.36	34385.64	35379.59	32609.91	20936.1	26457.1	22477.68	17463.15	14826.37	26186.36	19547.58	26693.62	21195.51	22039.46	27135.5	23669.14	26266.82	18720.26	25476	20739.69	25726.64	29882.16	18649.54	25639.01	17265.48	19429.5	12783.91	15554.74	14971.18	20691.78	17194.34	17042.97	19714.78	16885.39
Glutamatergic synapse	ko04724	Nervous system	Organismal Systems	42360.4	37946.83	41329.7	39164.2	36827.41	39527	35459.5	44243.94	46922.79	38823.15	44881.61	39584.2	41041.8	40739.74	41409.64	40205.84	31472.11	37690.22	42010.52	32774.45	35965.8	39639.14	39518.63	37390.06	42583.78	41152.55	37487.41	38114.72	40241.66	37852.35	35889.26	39198.44	40054.04	38424.15	48664.39	52170.83	45245.41	37370.1	42047.58	40513.39	41948.51	35579.87	31173.61	41142.06	43659.35	29350.72
Glutathione metabolism	ko00480	Metabolism of other amino acids	Metabolism	61613.72	98047.75	78544.61	65280.55	87088.03	64427.44	53319.34	71268.66	87649.55	63050.16	65606.42	52834.61	73418.73	57678.8	57971.23	73823.24	42100.45	52945.71	86318.22	57485.85	65913.81	60849.55	71517.7	55894.25	79367.09	69040.69	57158.58	71055.21	67694.46	76084.43	59500.48	79836.08	77736.54	68177.99	112951.81	101786.07	97575.17	73805.52	91871.76	82277.12	94486.75	59992.04	54357.96	83686.39	78945.84	47264.85
Glycerolipid metabolism	ko00561	Lipid metabolism	Metabolism	138290.47	167089.15	154503.77	134720.24	153421.68	144545.78	115170.52	173220.88	188422.91	129266.4	150789.68	137684.45	137136.96	139363.84	138052.44	149949.49	81045.3	105965.53	151057.25	100883.35	122030.39	124541.98	142694.97	112458.87	130487.72	142692.54	111467.18	122510.41	107227.01	124430.83	104920.57	128463.14	119042.27	125586.99	175660.3	188812.98	167446.23	127544.29	153623.32	148454.62	151617	118748.96	96132.97	151342.13	161908.01	90484.96
Glycerophospholipid metabolism	ko00564	Lipid metabolism	Metabolism	180312.15	198426.2	192988.81	176299.5	185165.1	175023.23	152093.02	208851.17	227270.69	171289.09	190392.49	172963.5	183723.39	178497.06	177156.81	187055.46	118050.97	148489.31	204989.78	141709.9	156979.19	158777.36	163805.37	157428.34	181106.94	175736.63	159499.95	173248.57	167430.9	183186.83	153227.07	186741.66	177438.08	164406.98	244475.67	239104.02	221917.95	173934.22	205129.17	197881.53	205213.58	162950.39	133811.32	198081.71	202101.64	122754.58
Glycine, serine and threonine metabolism	ko00260	Amino acid metabolism	Metabolism	380789.35	369596.74	337064.39	340243.76	361465.09	348504.98	307035.88	388801.7	390768.17	350524.42	398294.34	368068.5	367794.63	380261.49	374263.35	378566.59	248348.45	304266.76	350879.87	255858.45	248697.56	322225.81	304768.01	312446.16	334847.96	305636.27	315966.17	308880.35	352533.76	301285.33	310933.48	314305.16	367078.86	326210.77	355174.23	389237.7	326215.25	293531.46	285875.91	286602.97	309465.57	270084.66	235179.24	283332.19	321701.66	217344.63
Glycolysis / Gluconeogenesis	ko00010	Carbohydrate metabolism	Metabolism	474763.13	591432.9	532592.17	472098.61	540662.56	493724.24	409481.57	579025.05	635674.38	471109.3	508150.96	487086.7	503326.77	506657.04	480505.13	516805.58	341763.69	415078.16	559391.6	400120.2	445712.79	456669.86	481730.09	416635.15	513007.44	495123.04	432697.59	469543.42	477906.92	499883.23	426330.86	504213.69	512894.2	472997.59	664182.79	664844.82	596616.32	477740.45	562433.94	538080.46	567179.66	428619.48	367812.21	532932.44	544815.76	339726.16
Glycosaminoglycan degradation	ko00531	Glycan biosynthesis and metabolism	Metabolism	52228.1	44161.46	49345.4	53757.95	48332.48	54913.14	58488.8	38245.92	42238.33	48605.12	49616.24	57815.69	48669.72	58409.57	52116.89	47572	47811.02	47893.06	44057.51	35175.45	27010.26	42567.75	40403.28	52538.37	50805.32	28136.58	50136.95	41817.39	54790.89	54608.13	59741.01	45261.19	56022.42	39424.78	25841.46	25583.92	31848.5	35225.59	22719.21	21229.06	29447.23	31000.41	39143.29	24941.91	29552.42	35266.15
Glycosphingolipid biosynthesis - ganglio series	ko00604	Glycan biosynthesis and metabolism	Metabolism	28039.22	24228.06	25501.8	27473.05	25953.55	26431.08	29877.4	14336.45	18066.85	23514.28	23957.83	26289.61	25689.86	27244.86	24579.71	23142.42	28919.61	26193.4	28889.1	20434	14558.51	22752.1	21068.69	29280.29	31659.19	14111.38	25387.13	21002.18	34915.37	30119.94	33948.75	24703.68	36365.65	18421.63	12954.79	9905.5	15381.25	19409.85	11586.32	9199.69	15862.57	14425.08	20387.85	11410.55	13088.45	17411.74
Glycosphingolipid biosynthesis - globo and isoglobo series	ko00603	Glycan biosynthesis and metabolism	Metabolism	59506.89	50261.64	54013.39	53714	52365.92	51566.73	57844.02	37606.35	40738.75	49320.25	54171.58	57752.2	51729.07	56517.65	52232.88	51260.69	48355.33	47423.61	52446.01	37896.2	30358.6	45002.03	46206.62	52666.18	59541.06	31073.29	45994.21	42142.14	61885.96	48471.71	57477.45	45141.52	61543.08	37657.29	28667.04	29956.83	37216.44	39088.14	27463.16	24805.23	34730.41	33154.63	41415.78	28789.91	36616.32	36085.91
Glycosphingolipid biosynthesis - lacto and neolacto series	ko00601	Glycan biosynthesis and metabolism	Metabolism	0.025	0.025	0.025	0.025	0.025	0.025	1	0.025	0.025	0.025	0.025	0.025	0.025	0.025	0.025	0.025	0.025	0.025	0.025	0.025	0.025	0.025	0.025	0.025	0.025	0.025	0.025	0.025	0.025	0.025	0.025	0.025	0.025	0.025	0.025	0.025	0.025	0.025	0.025	0.025	0.025	0.025	0.025	0.025	0.025	0.025
Glyoxylate and dicarboxylate metabolism	ko00630	Carbohydrate metabolism	Metabolism	281344.64	219204.55	226335.41	245447.47	230085.67	247635.61	230439.47	265314.5	253831.06	256338.59	284025.75	276391.54	258053.38	283967.59	274163.31	260506.51	191361.64	228908.88	233746.42	178386.45	165801.24	233818.87	207945.05	236364.99	233572.13	205879.98	230008.12	215369.18	248004.64	206186.84	227929.74	215332.22	256262.45	235251.48	212048.69	249810.33	206572.76	196193.46	172011.23	188185.55	189031.95	198398.23	169387.63	178795.29	211394.71	159801.35
GnRH signaling pathway	ko04912	Endocrine system	Organismal Systems	0.025	0.025	0.025	1.25	0.025	0.025	0.025	0.025	0.025	0.025	0.025	0.025	0.025	0.025	0.025	0.025	0.025	0.025	0.025	0.025	0.025	0.025	0.025	0.025	0.025	0.025	0.025	0.025	0.025	0.025	0.025	0.025	0.025	0.025	0.025	0.025	0.025	0.025	0.025	0.025	0.025	0.025	0.025	0.025	0.025	0.025
HIF-1 signaling pathway	ko04066	Signal transduction	Environmental Information Processing	107691.28	133050.06	134110.71	114868.63	118497.96	125928.12	91978.17	147031.54	167564.28	107806.44	122076.09	104895.63	119861.64	110174.07	110412.02	117812.92	67048.47	92083.82	134430.07	87870.8	104448.15	107613.32	123887.55	97142.88	113673.62	130262.81	99719.67	110598.29	96755.83	117422.14	93312.9	117634.11	109427.22	117073.31	166186.83	173550.4	145523.72	109776.75	136936.36	127319.14	137385.35	97662.62	75854.36	127135.08	129698.55	69673.25
Hematopoietic cell lineage	ko04640	Immune system	Organismal Systems	0.025	0.025	0.025	0.025	0.025	0.025	0.025	0.025	0.025	0.025	0.025	0.025	2	0.025	0.025	0.025	0.025	0.025	0.025	0.025	0.025	0.025	0.025	0.025	0.025	0.025	0.025	0.025	0.025	0.025	0.025	0.025	6	0.025	0.025	0.025	0.025	0.025	0.025	0.025	0.025	0.025	0.025	0.025	0.025	0.025
Hepatitis B	ko05161	Infectious disease: viral	Human Diseases	786	478	345	403.25	776	262	472	142	126	479	237	243	447	321	176	865	161	268	432	191	295	167	76	863	197	187	110	812	632	214	402	846	925	222	360	104	273	118	80	72	87	249	81	57	230	98
Hepatitis C	ko05160	Infectious disease: viral	Human Diseases	786	478	345	403.25	776	262	472	142	126	479	237	243	447	321	176	865	161	268	432	191	295	167	76	863	197	187	110	812	632	214	402	846	925	222	360	104	273	118	80	72	87	249	81	57	230	98
Hepatocellular carcinoma	ko05225	Cancer: specific types	Human Diseases	95.68	80	187.34	216.18	162.32	162	103.49	55.66	40.01	194.34	172.5	177.34	140.84	127.34	209.99	117	45	108.35	166.99	39	51.33	51.01	29	210.67	33.67	322.33	20.33	23.67	27.07	19	95.02	29.35	28.99	65.33	116.01	384	140	108.67	87.33	37	11.93	167.4	38.47	600.33	98.67	8.33
Herpes simplex virus 1 infection	ko05168	Infectious disease: viral	Human Diseases	786	478	345	403.25	776	262	472	142	126	479	237	243	447	321	176	865	161	268	432	191	295	167	76	863	197	187	110	812	632	214	402	846	925	222	360	104	273	118	80	72	87	249	81	57	230	98
Histidine metabolism	ko00340	Amino acid metabolism	Metabolism	170126.44	106438.23	108900.93	145966.98	125712.24	147658.23	135334.82	176906.93	143148.37	159076.01	172259.45	173832.09	146243.85	179726.93	176322.97	154706.79	112899.72	139685.16	115460.28	94222.8	87970.18	140312.07	101717.77	134895.47	109801.41	119866.02	134792.32	114227.57	117652.39	91997.82	118622.71	99332.37	119101.22	141872.62	85941.6	126336.95	85836.75	105410.9	72265.63	83292.48	77652.09	106816.53	92757.02	91745.33	104573.2	93994.04
Homologous recombination	ko03440	Replication and repair	Genetic Information Processing	369184.73	400339.04	377823.65	368877.41	376670.99	374624.13	313909.57	429248.08	450332.56	361290.9	390426.86	360857.23	386545.02	379350.25	374191.57	386088.15	265961.79	324700.72	402517.5	298082.45	310007.03	351167	347331.15	325637.65	369842.66	364968.29	341608.44	353389.42	379100.84	359417.58	330946.14	368845.09	392849.69	368556.09	463708.86	477983.41	409075.47	350894.65	380792.68	361986.21	394938.47	308579.55	268622.42	369734.56	372866	250029.16
Human cytomegalovirus infection	ko05163	Infectious disease: viral	Human Diseases	786	478	345	403.25	776	262	472	142	126	479	237	243	447	321	176	865	161	268	432	191	295	167	76	863	197	187	110	812	632	214	402	846	925	222	360	104	273	118	80	72	87	249	81	57	230	98
Human immunodeficiency virus 1 infection	ko05170	Infectious disease: viral	Human Diseases	786	478	345	403.25	776	262	472	142	126	479	237	243	447	321	176	865	161	268	432	191	295	167	76	863	197	187	110	812	632	214	402	846	925	222	360	104	273	118	80	72	87	249	81	57	230	98
Human papillomavirus infection	ko05165	Infectious disease: viral	Human Diseases	17480.65	19139.58	18403.09	18111.92	17819.16	18395.73	15225.95	21807.56	22706.92	17075.59	18685.25	16791.51	18388.7	17752.96	17858.51	18097.74	15005.8	16737.16	20023.84	16339.45	17317.48	18033.85	17845.54	16127.81	18314.11	19968.23	16720.17	16987.71	17968.74	17731.01	16006.21	17582.26	18475.66	18395.83	22825.68	23734	20219.77	17906.32	20208.14	19081.12	19689.93	16603.41	13968.48	20564.53	18945.05	13526.48
Huntington disease	ko05016	Neurodegenerative disease	Human Diseases	18476	13532.08	11001.68	13673.31	14642.03	10655.28	12732.4	8920.22	7928.1	13416.37	15062.54	15162.68	16191.26	16618.18	14645.58	17255.26	13386.8	14024.4	12363.75	10099.9	5959.66	12454.77	9080.25	15753.06	15980.48	6447.21	15645.83	13589.01	28486.04	11464.35	17635.14	15338.2	25596.41	9429.16	9303.19	7998.17	7884.96	10545.6	4956.44	4968.82	8503.54	7252.69	8221.46	6202.09	7381.96	6237.41
Hypertrophic cardiomyopathy (HCM)	ko05410	Cardiovascular disease	Human Diseases	11.5	18.5	5.5	13.5	9.5	1.5	0.025	0.025	0.025	11.5	8	19	13	9.5	17	4.5	0.025	2.5	40	0.025	0.025	3.5	0.025	13.5	3.5	7.5	6	0.025	4	17.5	0.025	15	5	7.5	10.5	7.5	9.6	0.025	3	3.7	3	7.5	2	0.025	16	0.025
IL-17 signaling pathway	ko04657	Immune system	Organismal Systems	16800.56	10464.83	10437.84	13405.9	11895.41	14185.4	13272.45	15703.31	13189.42	13983.34	15835.92	15888.76	13753.3	16801.96	16480.76	14904.91	11243.3	13518.51	10832.01	9093.25	7328.58	13294.85	9472.09	12863.39	11906.46	9837.83	13763.08	11435.38	16373.84	9886.59	13299.54	10667.51	14814.41	12587.33	8115.43	11662.67	8015.04	10309.82	6443.22	7048.07	7714.08	9512.09	8392.18	7947.78	9267.8	8032.73
Indole alkaloid biosynthesis	ko00901	Biosynthesis of other secondary metabolites	Metabolism	0.025	0.025	0.025	0.025	0.025	0.025	0.025	0.025	0.025	0.025	0.025	0.025	0.025	0.025	0.025	0.025	0.025	0.025	0.025	0.025	0.025	0.025	0.025	0.025	0.025	0.025	0.025	0.025	0.025	0.025	0.025	0.025	0.025	0.025	0.025	0.025	0.025	0.025	0.025	0.025	0.025	0.025	0.025	0.025	0.025	0.025
Influenza A	ko05164	Infectious disease: viral	Human Diseases	786	478	345	403.25	776	262	472	142	126	479	237	243	447	321	176	865	161	268	432	191	295	167	76	863	197	187	110	812	632	214	402	846	925	222	360	104	273	118	80	72	87	249	81	57	230	98
Inositol phosphate metabolism	ko00562	Carbohydrate metabolism	Metabolism	36952.71	39718.98	38074.42	35013.08	37405.19	34677.84	31777.25	33009.62	35907.11	34840.56	39786.1	34585.43	38427.94	34699.5	35403.21	37329.24	27104.73	31597.69	41134.02	28366.65	26229.35	33916.42	37068.85	33597.6	38900.49	31017.22	30474.09	32397.83	40775.39	30017.27	33374.86	33114.03	40921.33	32053.67	35280.12	39382.92	35506.98	32092.18	29668.62	29426.64	34433.11	29026.18	26726.22	27797.64	32647.48	23730.1
Insect hormone biosynthesis	ko00981	Metabolism of terpenoids and polyketides	Metabolism	8605.68	5958	6624.09	7930.38	7315.82	9406.25	9172.99	12235.16	9185.26	8799.09	8697.25	10369.84	7361.74	10215.09	10752.41	8821.75	6348.5	6996.6	5707.99	5893.25	5679.73	8288.76	6128.35	6476.67	5181.82	6414.78	6734.58	6312.17	6197.87	4679.75	6359.59	5269.17	4881.74	8780.83	4389.26	8308.75	5541	6474.92	5078.08	4886.5	4720.63	7412.7	6512.07	6474.58	6174.67	6776.08
Insulin resistance	ko04931	Endocrine and metabolic disease	Human Diseases	41012.53	36051.42	31933.01	36781.57	36577.43	40423.06	32834.54	48703.88	44552.83	39568.73	42727.26	40293.17	37825.95	42529.97	43309.25	41831.69	27292.97	34744.47	31998.57	26575.9	25339.65	37226.27	30833.3	33084.48	33280.11	34118.56	36522.92	33867.13	38112.97	30202.94	33853.96	31826.27	37364.42	40438.16	37346.93	43306.75	30752.87	30525.28	27991.67	28327.99	29562.19	29040.93	23681.21	31234.43	32069.38	22968.93
Insulin secretion	ko04911	Endocrine system	Organismal Systems	11.5	18.5	5.5	13.5	9.5	1.5	0.025	0.025	0.025	11.5	8	19	13	9.5	17	4.5	0.025	2.5	40	0.025	0.025	3.5	0.025	13.5	3.5	7.5	6	0.025	4	17.5	0.025	15	5	7.5	10.5	7.5	9.6	0.025	3	3.7	3	7.5	2	0.025	16	0.025
Insulin signaling pathway	ko04910	Endocrine system	Organismal Systems	26629.47	17938.16	16755.43	22780.51	20574.82	26701.61	21222.33	29896.13	26339.33	24531.17	26755.21	27700.84	21253.34	29125.26	28353.25	25967.95	17229.14	22468.72	14580.97	13107.45	11724.42	22792.43	16055.77	21293.73	16855.83	19023.99	22760.08	18211.51	22023.89	16423.19	21322.04	15756.19	20978.17	22695.99	14882.18	23156.42	12516.67	15240.48	10212.14	12328.11	10874.36	15889.73	11564.83	13411.18	16253.05	11320.11
Isoflavonoid biosynthesis	ko00943	Biosynthesis of other secondary metabolites	Metabolism	0.025	0.025	0.025	0.025	0.025	0.025	2	0.025	0.025	0.025	0.025	0.025	0.025	3	0.025	0.025	0.025	0.025	0.025	0.025	0.025	0.025	0.025	0.025	0.025	0.025	0.025	0.025	0.025	0.025	0.025	0.025	0.025	0.025	0.025	0.025	0.025	0.025	0.025	0.025	0.025	0.025	0.025	0.025	0.025	0.025
Isoquinoline alkaloid biosynthesis	ko00950	Biosynthesis of other secondary metabolites	Metabolism	24034.28	15569.99	15158.01	19321.66	17004.82	18080.48	19565.4	17559.47	14312.02	19829.17	21680.49	21566.35	20108.49	22280.09	21996.01	20814.64	20530.18	22178.52	17219.94	17449.25	13013.89	21221.1	15472.01	19771.86	20906.89	14546.33	18711	17563.26	26636.08	14840.59	20330	16478.52	25245.9	17623.83	11343.11	14846.09	12056.81	16175.48	10485.69	11680.82	13061.84	15313.58	15562.32	12850.98	13984.68	14796.29
Kaposi sarcoma-associated herpesvirus infection	ko05167	Infectious disease: viral	Human Diseases	786	478	345	403.25	776	262	472	142	126	479	237	243	447	321	176	865	161	268	432	191	295	167	76	863	197	187	110	812	632	214	402	846	925	222	360	104	273	118	80	72	87	249	81	57	230	98
Legionellosis	ko05134	Infectious disease: bacterial	Human Diseases	55454.55	50545.81	48143.26	49933.37	50361.98	50365.73	43830.02	53739.25	54576.85	52742.95	57765.67	52194.87	54609.47	54779.6	57576.36	58692.63	33577.4	43484.4	49835.7	35927.65	34951.63	45654.8	42167.54	45658.02	47438.13	44808.7	47067.44	48333.51	54342.38	45653.36	46089.78	49722.53	55620.97	49205	56510.05	60206.93	50228.08	41837.87	41327	42214.61	45757.22	40263.94	32765.03	41674.41	45438.51	30440.95
Limonene and pinene degradation	ko00903	Metabolism of terpenoids and polyketides	Metabolism	8605.68	5958	6731.09	7932.88	7325.82	9406.25	9181.99	12250.16	9185.26	8854.09	8698.25	10378.84	7364.74	10221.09	10754.41	8821.75	6350.5	6996.6	5707.99	5893.25	5688.73	8288.76	6128.35	6476.67	5186.82	6414.78	6734.58	6329.17	6203.87	4679.75	6364.93	5270.51	4885.74	8784.83	4389.26	8308.75	5549	6480.92	5078.08	4886.5	4720.63	7412.7	6514.07	6517.58	6187.67	6788.08
Linoleic acid metabolism	ko00591	Lipid metabolism	Metabolism	4423.38	3809	3383.59	2998.96	4413.44	2702.62	4703.99	2119.66	1417.01	4489.22	3638.37	4481.34	4036.34	4256.09	4005.74	4451.38	2978.88	3122.1	2895.76	3034	2598.58	2767.51	2683.25	3470.3	3883.75	1368.58	3007.08	4321.67	4106.92	2884.75	3837.13	4130.34	3862.74	3096.33	2350.26	1879.5	3060.75	3189.05	2315.83	2171.75	2847.58	3192.87	4397.05	2483.46	2899.79	4021.71
Lipoarabinomannan (LAM) biosynthesis	ko00571	Glycan biosynthesis and metabolism	Metabolism	162	57	88	79	117	45	190	28	30	93	97	109	113	135	42	39	169.5	102	46.5	165.5	131	51.5	45	28.5	348.5	15	31	168	40	79.5	101.5	28	93.5	243	102.5	81.5	69.5	442	255.5	198.5	438.5	217	469	171.5	99.5	279
Lipoic acid metabolism	ko00785	Metabolism of cofactors and vitamins	Metabolism	14893.47	16767.82	14337.77	15720.61	17016	15174.69	13531.66	9747.13	11945.18	15571.49	16257.94	16282.68	17128.84	17368.76	14379.91	15133.49	11626.4	13525.74	18024.53	10586.9	7137.5	13222.09	12569.6	15267.83	16760.08	10744.82	13030.07	11750.67	13202.86	14039.18	15216.12	12335.77	19587.16	13212.82	9475.19	10652.5	8804.96	11359.31	6423.83	6412.11	9731.89	8186.88	8079.68	5693.69	7438.13	6614.98
Lipopolysaccharide biosynthesis	ko00540	Glycan biosynthesis and metabolism	Metabolism	125437.4	97838.78	86521.89	94910.19	103832.04	80684.36	107884.78	48998.5	48891.15	93859.42	98496.15	103224.13	105121.11	105767.26	96026.57	108841.58	105309.56	96291.02	104391.84	87155	54841.21	83412.73	71073.8	111084.64	126384.01	46359.92	90871.34	95188.64	174876.88	94769.79	125839.07	108756.68	170107.77	70367.92	60024.78	49433.43	66368.8	86056.15	44569.61	41710.87	72194.6	61006.46	85774.75	43802.05	61957.61	71520.88
Longevity regulating pathway	ko04211	Aging	Organismal Systems	10787.94	8285.24	8082.6	9301.28	9241.23	8814.66	9710.28	5502.47	6466.35	9513.59	9269.41	9779.18	10317.7	10463.47	8817.67	10067.16	8798.47	9123.32	10279.98	6744.95	4697.23	7517.51	6652.7	11187.48	10722.26	5250.69	10234.24	9190.05	14220.96	9629.18	12002.63	10386.94	14657.91	6904.49	5636.69	5118.67	5691.74	7421.41	4004.05	4020.79	5687.54	5957.38	6384.58	5310.01	4773.8	5111.48
Longevity regulating pathway - multiple species	ko04213	Aging	Organismal Systems	30314.93	24823.48	21049.85	25510.68	26991.25	25412.09	24574.78	24140.02	21837.36	27513.16	29737.79	29855.94	27214.04	30783.38	29265.54	29426.98	20635.77	23625.89	23111.58	16458.4	12421.22	22381.02	17264.24	26311.21	23125.6	16802.51	25387.25	21763.97	31803.62	20135.6	26696.25	21998.37	31238.23	22064.16	15678.46	20122.68	15875.84	18279.53	10859.13	13146.91	14127.63	18135.05	15458.1	13931.95	16302.87	13887.79
Longevity regulating pathway - worm	ko04212	Aging	Organismal Systems	69989.97	69092.23	68348.62	66484.65	66162.93	67023.65	57885.09	72133.57	77384.53	65419.8	73200.53	66370.04	71302.42	68994.73	67763.77	70866.48	44665.87	56223.63	70686.75	48727.55	48440.67	59156.72	59502.94	60608.41	65710.79	59581.28	61704.33	62812.14	70874.43	63610.71	61640.68	66343.56	73916.31	61974.98	76675.23	80357.42	69328.06	59032.73	60134.36	57590.9	65348.91	51797.92	44689.48	60281.51	62746.03	39799.85
Lysine biosynthesis	ko00300	Amino acid metabolism	Metabolism	242029.34	240562.21	223947.41	225911.2	232343.56	240677.9	194948.48	271679.57	269917.82	225257.99	254073.53	236556.25	237333.67	245022.1	237234.15	244709.91	160234.4	201332.23	231299.48	164862.2	166569.79	221685.72	226094.45	203083.55	212356.25	222106.63	203485.67	196293.88	222275.24	171248.7	191802.01	192103.51	229284.95	216917.63	211293.25	257792.9	195099.07	187555.67	174575.07	174336.46	190792.1	169296.3	141647.4	177319.58	204168.71	135948.88
Lysine degradation	ko00310	Amino acid metabolism	Metabolism	50471.1	44255.73	48054.91	50417.58	45384.56	51023.92	44247.66	56038.47	58024.52	51741.79	53907.51	50942.74	51075.54	54060.4	53654.85	47757.81	32115.08	44038.07	55939.31	34123.7	34482.2	45874.26	41591.6	45087.22	45184.88	48030.26	42260.63	42059.03	39459.38	44540.11	42161.6	43109.33	44094.08	46525.46	50879.87	66792.5	48526.5	41873.81	44331.92	44400.18	43343.62	44595.14	31663.11	42978.05	45058.91	29292.08
Lysosome	ko04142	Transport and catabolism	Cellular Processes	87491.74	75938.11	77408.11	81719.33	81832.87	76246.08	91887.89	49631.97	53932.02	73429.97	72195.59	91603.14	76034.89	92823.55	77135.18	72655.84	85444.22	80255.79	71347.85	62547	48422.03	71025.78	64461.35	84845.83	90929.12	41198.9	73537.17	65271.61	94942.25	83987.07	94051.17	72923.79	98162.82	57187.25	39569.58	31702	49565.09	59669.94	39413.14	35414.24	49945.31	49819.68	68311.44	40075.56	48407.66	61553.47
MAPK signaling pathway - fly	ko04013	Signal transduction	Environmental Information Processing	9162.57	7278.83	6560.1	7678.83	7820.98	6517.33	8055.94	4669.48	4587.35	7835.92	8090.66	8874.68	8948.97	9528.14	7836.15	8124.82	7692.05	8101.84	8364.08	6351.2	3844.58	7013.85	5691.13	8012.14	9228.69	3834.39	8890.74	7217.55	12592.49	7351.93	9598.97	7959.69	12243.91	5822.49	4682.27	4419	4955.77	6984.08	3744.8	3287.62	5462.01	4916.92	6104.73	4522.1	4427.62	4917.14
MAPK signaling pathway - plant	ko04016	Signal transduction	Environmental Information Processing	16373.7	27361.9	19882.41	18276.35	25354.3	21230.53	13739.98	22364.72	26477.34	17920.29	17103.62	14828.58	19081.07	16324.2	15814.89	22108.3	9616.84	14274.1	21658.7	12487.65	15701.21	15548.48	18456.06	17588.61	16093.76	21214.44	15801.59	18656.37	12063.61	17478.58	13873.82	19351.17	18902.58	19105.84	24205.43	25650.09	20082.66	16071.51	18458.98	18017.29	18914.8	14994.14	9496.58	18026.64	16134.46	9273.87
MAPK signaling pathway - yeast	ko04011	Signal transduction	Environmental Information Processing	1625.37	1006.41	1522.5	1622.45	1420.25	2297.33	1654.34	832.99	1879	1677.67	1178.75	904.5	1368.73	935.33	981.52	1942.34	1106.42	1021.48	1915.9	393.75	852.65	503.66	961.57	3175.34	1493.57	1416.3	1343.5	1972.5	1628.47	2277.25	2403.66	2427.25	2414	1082	954.42	699.67	735.97	437.33	259.25	733.17	225.53	1040.46	279.85	787.91	346.18	194.34
Measles	ko05162	Infectious disease: viral	Human Diseases	786	478	345	403.25	776	262	472	142	126	479	237	243	447	321	176	865	161	268	432	191	295	167	76	863	197	187	110	812	632	214	402	846	925	222	360	104	273	118	80	72	87	249	81	57	230	98
Meiosis - yeast	ko04113	Cell growth and death	Cellular Processes	234.17	32.83	160.33	136.92	65	109.83	141.17	56.33	25.17	165.17	374	181	155.33	107.33	231.18	87.34	19	59.33	170.67	44	1.33	54.83	13	269.67	0.67	32.92	28.67	27	20.67	14.33	37.33	35	35.83	34.67	34.67	391.17	389.17	69.33	34	587	73.33	741.16	50	93.33	351.51	94.67
Metabolic pathways	ko01100	Global and overview maps	Metabolism	7279420.76	6937211.05	6553834.37	6647348.13	6798384.31	6843104.2	5955106.86	7655536.32	7762294.83	6682160.15	7432254.16	6997125.3	6935413.12	7258950.48	7142095.35	7225642.32	4798249.28	5957675.76	6777249.16	4921921.7	4959822.84	6276330.02	5978482.49	6094133.89	6521413.63	6064249.29	6136218.03	6072879.32	6811840.64	5957591.35	6002079.01	6206767.93	6984829.19	6332527.94	7107553.74	7748593.82	6537707.16	5752139.2	5759166.28	5754026.51	6135739.26	5323438.92	4576643.05	5808354.29	6338335.76	4242499.51
Metabolism of xenobiotics by cytochrome P450	ko00980	Xenobiotics biodegradation and metabolism	Metabolism	6340.99	22176.74	15746.58	9607.87	18710.56	11082.45	8754.09	8968.07	14747.92	8007.44	6867.36	6358.5	9911.4	6500.83	5741.77	11169.51	5954.05	7279.91	15279	9437	12507.08	8736.24	14242.87	8113.73	13807.25	11802.32	7755.67	10812.08	6703.74	12820.08	8008.46	12472.26	10800.08	8403.67	17395.59	15072.75	17067.96	11744.51	16269.87	14604.37	16425.51	10312.71	9397.85	13383.12	13105.31	8594.25
Methane metabolism	ko00680	Energy metabolism	Metabolism	314049.72	328644	299034.32	286535.55	310409.72	290742.8	249893.5	344638.42	359885.72	293093.17	332006.5	297715.98	306714.88	306456.95	309583.69	320987.43	203589.68	255564.16	321939.85	228051.95	244307.96	273946.78	265391.97	265859.4	291333.33	279981.2	262451.31	277620.36	296849.28	281350.16	258118.71	293499.38	309567.47	281013.5	374857.23	385653.89	342377.61	271797.53	305181.34	308119.5	313891.6	260922.04	213709.24	296161.27	324053.1	198064.7
MicroRNAs in cancer	ko05206	Cancer: overview	Human Diseases	32773.9	22818.75	31004.19	28830.24	23407.38	28244.34	26027.05	29066.2	31163.76	29521.11	37505.05	31735.11	30936.32	31843.35	34416.73	31216.62	16390.22	23984.79	30460.63	17680.7	17939.46	26898.72	26712.13	26036.99	25879.55	24355.72	24640.92	24401.76	25611	23790.11	23924.64	24054.02	25143.48	22958.32	29350.45	36907.08	30037.64	20749.9	22510.39	21471.04	24595.51	20688.92	17034.29	21884.18	27698.81	14722.93
Microbial metabolism in diverse environments	ko01120	Global and overview maps	Metabolism	1696325.91	1637690.27	1535951.76	1554529.2	1601579.27	1612122.87	1364829.15	1842819.11	1861769.46	1579187.99	1766303.31	1643366.17	1625849.73	1703397.18	1675181.65	1682909.65	1106723.9	1383939.17	1602703.18	1144607.65	1191862.76	1485021.33	1432200.79	1421075.3	1490643.26	1473148.54	1397859.35	1400864.87	1511315.17	1350529.72	1358619.51	1419936.88	1568509.64	1490967.84	1666850.79	1874547.18	1548886.14	1341746.32	1373480.54	1404178.05	1431354.98	1289877.34	1055509.89	1388865.69	1532805.12	993495.07
Mineral absorption	ko04978	Digestive system	Organismal Systems	776.84	605.33	269.33	848.38	346.72	539.04	585.46	126.83	122.67	282.53	288.79	350.5	476.02	262.04	355.26	441.94	1621.5	1613.16	354.17	726.7	170.23	982.83	816.87	918.17	1270.35	83.82	1029.17	869.71	4386.57	398.5	1793.33	658.17	2072.5	177.67	381.17	541.17	527.93	499.19	246.64	574.5	402.43	1041.87	683.51	1580.99	312.84	324.1
Mismatch repair	ko03430	Replication and repair	Genetic Information Processing	310224.78	335891.54	323261.29	310868.18	314505.25	316628.75	259783	365007.79	388955.37	303997.58	335461.46	303329.8	326133.01	316773.56	316243.78	326960.01	211315.68	267662.27	338519.68	243883.75	258750.55	289953.71	291916.66	273059.69	307401.97	310269.84	287530.18	299043.67	311720.19	305573.81	275908.63	312165.57	324900.48	309649.94	404866.08	416240.5	354707	293737.68	327502.13	311067.92	336977.22	260901.21	219615.42	320501.29	321205.67	202166.66
Monobactam biosynthesis	ko00261	Biosynthesis of other secondary metabolites	Metabolism	94923.52	80174.56	68323.96	80602.29	83058.09	82232.71	73705.57	90438.29	80334.47	83733.45	93604.84	94403.97	85536.16	98162.16	90871.59	89495.66	60952.14	75702.74	73949.58	54016.55	43475.89	77811.99	66079.74	74074.03	73603.19	61840.13	73733.16	64808.15	87407.17	53843.12	71734.58	61744.56	88948.95	72758.98	52792.34	71106.84	49966.51	58200.27	38699.5	43090.15	49919.08	52682.6	45624.9	44584.1	57800.12	42587.43
Monoterpenoid biosynthesis	ko00902	Metabolism of terpenoids and polyketides	Metabolism	0.025	0.025	9	0.025	0.025	0.025	0.025	0.025	0.025	0.025	0.025	0.025	0.025	0.025	0.025	0.025	0.025	0.025	0.025	0.025	0.025	0.025	0.025	0.025	0.025	0.025	0.025	0.025	0.025	0.025	0.025	0.025	0.025	0.025	0.025	0.025	0.025	0.025	0.025	0.025	0.025	0.025	0.025	0.025	0.025	0.025
N-Glycan biosynthesis	ko00510	Glycan biosynthesis and metabolism	Metabolism	17027.43	10982.83	11016.17	11475.4	11996.5	8196.18	12842.74	7884.49	5745.68	13651.49	16988.82	16867.34	14777.75	16288.02	15746.87	14310.32	10482.51	11572.34	10566.45	9341.75	5854.16	10433.59	8078.34	10490.35	12852.79	4830.5	10465.84	10693.38	16095.84	8475.59	11549.16	10094.51	14700.41	9109.5	7443.43	9564.92	10586.54	9157.98	5648.36	6270.95	8345.91	9129.02	10657.14	6167.99	10008.33	9296.12
NOD-like receptor signaling pathway	ko04621	Immune system	Organismal Systems	59523.11	52841.57	43724.27	49476.45	55657	53184.44	45678.25	58990.24	54320.37	54920.67	61538.81	57372.13	53447.59	60939.45	63487.93	62930.67	30787.6	44652.77	45211.38	29603.7	29453.22	47422.91	39272.5	44273.81	43104.07	42195.38	46975.6	44341.1	48259.42	36273.52	42456.34	41832.03	48366.78	48798.33	44171.57	57247.93	41686.2	38292.99	32204.16	34064.79	35809.76	38156.52	28779.98	35619.78	41113.23	27143.56
Naphthalene degradation	ko00626	Xenobiotics biodegradation and metabolism	Metabolism	13650.39	36798.15	25994.07	16206.09	30940.61	17998.4	12840.56	19236.14	28055.68	15303.31	16114.9	13925.33	18369.25	13764.2	13149.89	21017.22	7752.3	12523.96	25779.69	14733.7	20672.22	14184.23	22334.46	13138.41	21021.68	21008.08	14047.43	18241.12	10615.23	21494.16	12556.19	21031.92	16808.16	14873.18	33935.35	29697.84	31001.05	20261.44	29481.43	28609.37	29097.68	19168.24	14412.28	25598.43	25814.25	12877.86
Necroptosis	ko04217	Cell growth and death	Cellular Processes	75791.57	55371.25	51392.61	62123.55	59225.39	63822.68	57222.76	76737.83	66946.6	66361.76	75704.59	71299.28	63932.89	73912.23	74735.34	70736.68	51866.16	61194.49	50733.79	45399.6	42489.47	62646.9	49461.81	59334.02	55771.86	55433.22	61759.92	54469.56	69565.9	46556.87	57920.29	51343.96	64898.81	63479.32	53930.05	64734.84	47520.2	49374.1	41393.44	44248.46	43708.43	48619.1	41629.75	46923.5	54186.47	40538.73
Neomycin, kanamycin and gentamicin biosynthesis	ko00524	Biosynthesis of other secondary metabolites	Metabolism	25956.41	24584.16	24486.6	23932.19	24147.87	23786.78	22328.82	25976.47	26946.43	25521.62	29251.62	27319.18	26613.23	27608.93	26570.99	25399.59	17684.47	21182.09	26236.66	18058.95	18445.13	21447.6	21503.58	20732.65	26320.63	20771.54	21513.66	21613.84	22365.83	22641.43	21605.21	21999.43	23222.49	21755.99	25361.94	26953.5	24945.88	21425.35	21926.61	21394.84	22582.34	19161.72	17766.86	22545.35	24549.97	15813.99
Nicotinate and nicotinamide metabolism	ko00760	Metabolism of cofactors and vitamins	Metabolism	174781.99	170704.47	161609.71	163350.32	163910.4	170002.17	147511.14	194994.44	196078.34	160879.81	179240.39	166167.47	171649.19	173687.63	172799.51	175546.85	124102.42	146946.8	173287.4	129102.15	125218.51	156599.09	147132.96	149688.45	169444.34	148203.04	159889.03	155787.52	190905.31	152869.63	155316.92	161562.36	189667.91	162668.49	185724.9	192770.77	163374.91	151203.18	149002.73	146442.96	162326.07	134275.72	116526.74	146875.05	155453.45	106669.51
Nitrogen metabolism	ko00910	Energy metabolism	Metabolism	138276.79	94888.98	93318.44	111647.34	100633.78	114397.99	105985.92	129961.4	113357.68	113223.09	129391.02	127503.88	113832.85	132147.84	128845.84	124605.75	89950.98	108804.97	95089.41	79935.85	70801.4	112946.84	92884.71	106186.83	106743.14	91313.64	106176.62	94583.91	128897.18	78517.54	100506.26	91078.37	121825.25	105808.84	82748.64	109894.53	82491.55	88459.72	67761.34	76305.08	78062.04	88000.63	74639.84	81634.2	91839.18	70676.8
Nitrotoluene degradation	ko00633	Xenobiotics biodegradation and metabolism	Metabolism	17222.76	13768.31	14075.16	22191.23	16285	28133.57	21347.85	28522.13	25652.84	21841.99	16375.23	17909.83	16734.47	19638	18964.37	18031.91	11281.27	15996.14	12315.88	9693.5	8210.16	18694.64	15972.02	20006.12	12595.16	13614.34	24578.34	19131.18	15166.85	17451.17	20388.57	19002.7	17326.17	28650.34	12586.85	20138.35	13463.44	13637.62	8200.12	11300.01	11126.98	17808.67	12684.11	14609.38	11381.29	12674.06
Non-alcoholic fatty liver disease (NAFLD)	ko04932	Endocrine and metabolic disease	Human Diseases	2266.5	1317.5	588	417.25	2115	606.5	959.5	328.5	373	1505.5	537	348	1328	800	442.5	3073	176	520	649	191	883	228.5	109	2889	464	604	293	2993	2309	673	1416	3234	3323.5	768	1296	320.5	346.5	161	80	88.5	131	270	81	57	270.5	134
Non-homologous end-joining	ko03450	Replication and repair	Genetic Information Processing	1034.84	704.5	287.5	504.08	684.66	502.13	377.37	985.5	721.5	1004.58	1646.87	865.5	2354.37	1184.63	821.58	587.63	85.5	237.16	300.5	93	100	363	207.84	245.5	100.19	259.5	554	266.13	135.5	237.84	243	319.84	187.34	438.5	263.5	300	364.75	96.58	60.42	286.5	158	261.76	75.13	291.32	351.16	177.79
Nonribosomal peptide structures	ko01054	Metabolism of terpenoids and polyketides	Metabolism	2978.27	10652.4	12659.15	6632.18	7332.16	7195.81	3511.72	6638.4	12280.1	5072.93	5633.95	3455	7592.35	3028.42	2826.72	5412.36	1815.5	3530.48	13365.18	6954.7	10201.4	6317.4	12756.42	4387.77	8878.17	11590.85	3452.6	7218.38	3193.1	8514.32	3289.15	8882.25	6029.32	5576.85	16232.35	17339.43	15338.05	9452.98	15294.34	15784.75	15015.65	9611.56	5649.3	11824.81	12528.88	4855.64
Novobiocin biosynthesis	ko00401	Biosynthesis of other secondary metabolites	Metabolism	51759.71	31996.65	32428.28	43019.7	36318.34	43769.5	40507.63	47633.59	39647.71	46048.47	51249.12	49129.87	44270.93	51026.44	51615.59	46671.73	37500.4	44008.21	35343.68	31273.65	25063.63	43347.13	31745.37	42338.18	37059.4	35016.52	41503.08	36471.69	48773.98	30308.35	41406.8	33290.54	46074.29	42697.32	26924.73	37273.43	25110.61	31860.91	20608.96	24130.81	24657.94	31503.52	27935.07	26170.58	30041	27232.7
Nucleotide excision repair	ko03420	Replication and repair	Genetic Information Processing	152023.19	166914.97	159719.98	152139.58	154981.22	156825.88	128080.15	177148.16	192046.47	148722.5	163635.3	144399.9	159786.02	149893.67	153236.44	161974.27	102595.7	130164.52	165306.24	118868.25	125264.24	139334.51	142821	134704.62	152989.38	149828	141927.5	148253.06	157259.08	153302.99	138392.36	156372.98	164187.79	150661.8	201596.7	201149.33	174417.53	143835.19	160292.54	153140.83	168022.1	126342.99	108022.32	155741.42	157507.35	98912.92
One carbon pool by folate	ko00670	Metabolism of cofactors and vitamins	Metabolism	212041.96	210113.04	199888.67	200791.68	202782.08	202334.45	180881.39	223262.92	227236.76	197704.62	215790.65	203283.42	211184.6	212382.19	207826.12	210412.05	152290.87	180335.05	211297.69	157989.25	150505.54	190354.21	179958.95	182280.82	206124.47	177967.19	189491.16	185903.07	221108.98	187883.83	188333.89	194328.85	229250.66	192886.29	218942.42	228978.59	197729.29	179642.34	176264.53	169955.94	192791.1	158470.02	142683.27	172909.79	182384.83	130993.35
Other glycan degradation	ko00511	Glycan biosynthesis and metabolism	Metabolism	135895.78	122388.69	123892.73	121935.78	123567.01	111043.22	125087.6	80700	94562.87	106091.65	118434.67	132099.84	122537.96	136092.49	114882.31	114393.73	121381.65	117724.68	127906.43	97945.95	81616.41	111900.42	107395.82	125439.54	150286	78933.11	104735.91	96711.61	146483.27	124791.27	131337.77	112620.55	154356.55	84145.56	85944.12	76453.4	93949.31	97759.17	79347.84	70228.85	94187.97	76349.15	95068.05	73170.77	88930.17	82881.99
Oxidative phosphorylation	ko00190	Energy metabolism	Metabolism	399279.46	368019.33	347731.52	364082.86	366365.36	369827.28	328119.75	388449.78	398189.4	366107.13	391381.57	370433.97	384095.8	390216.75	382086.83	393630.37	266631.96	325103.13	364809.26	268355.85	249257.33	330438.15	310081.58	345535.01	364067.2	306784.61	340598.99	344563.14	407904.18	343792.37	356289.08	358380.7	421251.46	350778.01	377338.23	387866.51	329106.45	308271.02	287690.76	278330.35	324358.14	261751.84	243429.15	287768.57	305699.51	222189.58
Oxytocin signaling pathway	ko04921	Endocrine system	Organismal Systems	11.5	18.5	5.5	13.5	9.5	1.5	0.025	0.025	0.025	11.5	8	19	13	9.5	17	4.5	0.025	2.5	40	0.025	0.025	3.5	0.025	13.5	3.5	7.5	6	0.025	4	17.5	0.025	15	5	7.5	10.5	7.5	9.6	0.025	3	3.7	3	7.5	2	0.025	16	0.025
PI3K-Akt signaling pathway	ko04151	Signal transduction	Environmental Information Processing	17917.56	11852.16	12105.01	16464.34	13713.8	19921.61	16114.41	21087.64	18630.75	17446.7	17953.71	18625.76	16042.09	20608.67	19801.84	17204.34	12417.47	17293.01	12290.34	9791.75	7990.75	17420.68	12202.76	15356.56	13647.92	12591.66	18335.91	14886.09	17989.51	13148.26	16913.87	13038.51	16919.08	17564.66	10217.93	16005.67	8507.47	11740.68	7160.86	7733.24	8739.08	11122.23	8804.89	9358.11	9501.47	8602.16
PPAR signaling pathway	ko03320	Endocrine system	Organismal Systems	47402.39	48206.08	41069.29	45414.83	48302.01	44714.42	43462.32	44111.68	42723.47	44329.77	45292.51	46349.87	46964.4	49775.34	46035.36	46373.15	38969.37	46556.22	48374.22	36097.4	31302.23	47596.31	41768.03	42069.57	51277.54	35118.93	47658.07	42631.4	58073.64	38805.43	45687.09	41712.03	57154.28	43181.48	38984.15	43875.5	38222.65	42181.47	33263.3	30790.84	39878.77	33271.9	35147.93	34274.9	35787.76	31032.62
Pancreatic cancer	ko05212	Cancer: specific types	Human Diseases	0.025	0.025	0.025	1.25	0.025	0.025	0.025	0.025	0.025	0.025	0.025	0.025	0.025	0.025	0.025	0.025	0.025	0.025	0.025	0.025	0.025	0.025	0.025	0.025	0.025	0.025	0.025	0.025	0.025	0.025	0.025	0.025	0.025	0.025	0.025	0.025	0.025	0.025	0.025	0.025	0.025	0.025	0.025	0.025	0.025	0.025
Pancreatic secretion	ko04972	Digestive system	Organismal Systems	2948.38	5727.25	1428.59	2471.08	4919.48	2117.75	2055.74	1983.82	1652.76	1816.09	1396.25	1764.59	2566.84	2417.84	1572.74	3248.25	5958.75	3798.85	4101.14	5141.7	3538.58	3912.26	2824.5	3129.67	5043.92	3161.33	2919.83	2337.17	7886.58	2640	4228.68	2856.51	7990.24	2451.83	2031.01	1450.5	1322.85	5275.67	3189.33	2855.7	4112.58	2702.75	4305.92	3258.58	2294.42	3491.92
Pantothenate and CoA biosynthesis	ko00770	Metabolism of cofactors and vitamins	Metabolism	223917.18	188766.44	189691.18	200179.17	190084.64	211771.97	180913.35	233656.1	232090.5	204340.47	232097.64	208885.43	207838.79	214457.57	222357.55	221009.27	144679.71	178618.58	188825.16	139110.65	135633.19	182732.22	173087.59	188504.92	180278.25	180173.25	187988.92	177970.47	209309.48	170975.94	185032.41	177756.9	203238.08	191478.45	198176.86	221384.86	178489.61	155600.38	150567.53	155749.49	162636.77	151790.25	128371.8	156292.48	175927.06	119347.82
Parathyroid hormone synthesis, secretion and action	ko04928	Endocrine system	Organismal Systems	0.025	0.025	0.025	1.25	0.025	0.025	0.025	0.025	0.025	0.025	0.025	0.025	0.025	0.025	0.025	0.025	0.025	0.025	0.025	0.025	0.025	0.025	0.025	0.025	0.025	0.025	0.025	0.025	0.025	0.025	0.025	0.025	0.025	0.025	0.025	0.025	0.025	0.025	0.025	0.025	0.025	0.025	0.025	0.025	0.025	0.025
Parkinson disease	ko05012	Neurodegenerative disease	Human Diseases	2413	1448.5	637	537.25	2263	628	1018.5	328.5	373	1505.5	598.5	396	1411.5	913	477	3107.5	345.5	699.5	649	204	927.5	397.5	178.5	3046	473.5	653.5	293	2994.5	2365.5	726	1460.5	3267.5	3486.5	814	1321	320.5	346.5	161	80	88.5	131	270	81	57	270.5	134
Pathogenic Escherichia coli infection	ko05130	Infectious disease: bacterial	Human Diseases	19619.73	20878.66	19417.92	19211.19	20113.74	19460.9	16252.79	22034.14	23020.76	19816.59	20507.08	18109.59	20730.86	18949.46	19295.1	21174.33	12949.3	16245.14	20642.26	14824.9	15469.56	17240.59	17325.99	18490.98	18363.86	18844.3	17513.42	19709.46	19853.14	18497.42	17654.63	20499.1	21423.99	20269.5	24893.1	24453.17	20843.44	17231.9	18735.89	18483.87	19728.69	16351.22	13184.28	18202.86	18604.06	12326.57
Pathways in cancer	ko05200	Cancer: overview	Human Diseases	19333.69	16591.33	18965.93	19177.93	16246.06	18385.4	16284.19	20996.55	22214.43	16893.43	18669.75	17048.85	18614.47	18102.8	17718	18069.58	15614.8	17747.36	20937.73	16704	18130.16	18313.61	17871.54	17860.23	19327.38	20215.81	16626.66	18162.88	19710.64	18236.34	16594.98	19049.61	20105.9	17184.66	22599.69	24079	21225.62	19512.24	20812.22	19912.57	20484.61	17221.31	14873.45	20206.11	20328.97	14231.48
Penicillin and cephalosporin biosynthesis	ko00311	Biosynthesis of other secondary metabolites	Metabolism	7809.51	20642.16	15967.75	12232.82	17527.19	12346.25	9858.42	13929.49	19681.5	11022.64	9832.08	10492.25	12188.81	11056.5	8879.84	11984.29	7185.67	10109.39	17144.25	11698	15335.9	10789.41	12986.76	9870.59	14213.22	13437.75	11733.25	15109.17	8247.32	20697.84	11242.16	18041.09	12374.09	13534.5	28523.67	22576.17	25048.34	16176.8	24309.53	22643.57	23185.43	14112.43	12834.97	22127.73	19511.67	11055.2
Pentose and glucuronate interconversions	ko00040	Carbohydrate metabolism	Metabolism	147415.97	111020.56	95411.45	103348.36	116636.96	100373.94	98287.99	112947.37	104811.11	113366.73	134148.64	137382.88	106503.3	137202.36	139140.08	132281.6	74678.16	98997.4	87761.82	60695.7	57777.15	101873.48	83559.6	100814.13	100910.67	75715.6	85273.43	82037.19	109251.71	75680.26	93151.59	81698.38	102094.6	87195.65	85500.4	98977.08	87669.3	73610.23	64222.99	72413.95	70401.78	74484.18	65296.68	71304.71	101079.12	58046.94
Pentose phosphate pathway	ko00030	Carbohydrate metabolism	Metabolism	340129.76	318798.96	312646.85	298596.52	303680.14	306083.77	254980.68	382309.14	388146.37	304625.53	360721.36	327081.32	316275.78	335431.13	336298.7	332219.9	219232.3	266749.08	320546.8	240217.8	265346.17	296449.33	290995.2	270478.22	293881.4	315903.81	258927.29	273841.99	283901.29	272907.76	251446.12	283130.14	290513.09	297656.96	373702.9	403726.33	342286.26	277804.57	316532.82	317568.9	313236.12	264394.68	216693.96	307202.88	349051.37	206403.88
Peptidoglycan biosynthesis	ko00550	Glycan biosynthesis and metabolism	Metabolism	340712.95	369735.32	347498.86	336665.91	345860.26	347422.28	284874.11	413717.48	428874.29	333745.72	363433.75	338756.18	354803.16	354551.41	346392.55	359051.27	236943.22	298440.49	364771.71	268050.05	283012.88	324729.96	321176.45	295176.15	334914.25	339880.5	317637.1	322470.46	349602.95	318203.31	298699.92	332720.16	355996.48	335061.45	427437.57	444202.91	370362.02	314732.89	346041.45	333329.98	357434.76	283453.16	237320.82	336462.67	346626.35	222258.51
Peroxisome	ko04146	Transport and catabolism	Cellular Processes	57407.49	46600.82	43127.95	48859.71	48053.51	44653.06	46426.62	43037.15	41809.97	47296.11	53364.6	51015.79	51827.26	53274.87	49967.58	50916.57	38825.67	46762.6	47947.15	33611.35	25811.79	45515.06	37243.81	47453.46	53908.22	29926.22	51940.75	44122.03	67868.51	42026.44	50576.04	45637.22	65339.95	41117.82	40359.66	42664.18	39548.91	39526.28	29327.27	29574.66	38059.48	33181.18	33056.09	31956.83	36462.57	27032.45
Pertussis	ko05133	Infectious disease: bacterial	Human Diseases	13941.8	11244.48	9440.57	10107.49	12369.26	7261.84	12477.01	4932.47	3472.53	10897.5	12168.61	12950.09	12681.32	12989.82	11650.32	11064.18	11344.39	11132.08	11484.07	9277.5	6343.06	10105.24	7754.5	10141.83	14112.75	3422.85	8881.35	9254.67	15654.52	8398.48	11472.88	9688.37	14881.97	7464.85	5674.03	5086.77	8108.47	9224.29	5586.33	7208.4	7844.06	10429.32	10375.06	5353.95	7035.09	8884.66
Phenazine biosynthesis	ko00405	Biosynthesis of other secondary metabolites	Metabolism	26761.95	16467.83	16791.35	20670.17	18699.99	23685.81	22311.07	27195.3	23004.01	22872.67	25945.5	26834.18	21919.77	27612.43	26973.66	24528.3	14011.85	19206.69	13007.1	11123.25	7927.83	18766.44	14115.08	18762.36	17272.67	12871.29	23224.83	17849.76	22339.98	16098.6	19563.83	16700.35	20874.74	21919.49	12302.44	17654.92	12915.46	12291.31	7546.69	8261.99	10477.44	12716.82	11691.46	9886.98	13037.84	10784.62
Phenylalanine metabolism	ko00360	Amino acid metabolism	Metabolism	62438.16	39293.64	38985.26	52121.55	44590.33	48681.76	45801.83	53316.3	43616.65	53878.31	64829.61	57142.63	52937.2	59532.38	58919.77	50376.78	46761.37	56804.26	45510.82	38620.85	34363.85	57076.73	41579.46	52330.68	47079.7	44665.46	48254.36	41388.54	52874.72	31697.76	44638.74	35350.31	52055.68	45743.51	29310.68	49262.45	33495.87	39273.01	28162.72	36359.19	30418.95	43980.24	33832.59	34178.51	41087.33	34302.73
Phenylalanine, tyrosine and tryptophan biosynthesis	ko00400	Amino acid metabolism	Metabolism	319339.05	200710.01	203500.31	260168.92	226584.04	280950.24	252764.75	321244.85	273401.47	284691.3	318337.16	311217.23	268435.56	323356.82	324322.63	293766.03	191475.79	248904.81	189036.95	158596.15	128078.05	245948.38	183743.61	244136.76	212200	193107.61	264332.67	225039.74	279525.27	190874.15	245817.52	204427.38	260542.2	268830.76	175598.11	238406.65	162442.56	177754.38	119076.21	136333.57	145116.67	179918.7	153958.59	152540.95	181732.13	146173.13
Phenylpropanoid biosynthesis	ko00940	Biosynthesis of other secondary metabolites	Metabolism	61248.45	40592.67	39035.84	43420.42	45547.29	35339.8	47768.65	34322.88	26110.83	50112.61	52960.17	65632.51	47196.09	63932.01	59405.09	54187.94	39870.43	44226.23	37845.58	29826.35	24570.08	40511.03	31116.02	39599.52	48687.06	20951.58	39917.35	37250.18	60041.25	30178.95	43186.17	34707.2	48993.59	32364.33	25549.43	28278.67	32189.38	31991.41	22193.42	24105.17	26137.83	31604.59	37197.95	26971.3	36304.74	33236.6
Phosphatidylinositol signaling system	ko04070	Signal transduction	Environmental Information Processing	34345.52	37702.4	33090.09	33082.54	37710.37	31630.85	29754.37	32739.62	33128.69	34199.62	36994.36	33779.43	35498.34	34361.88	33461.61	35144.84	25033.85	29465.73	34346.57	25817.65	26064.62	30414.09	30709.33	31248.21	31720.92	28977.3	29409.42	30866.38	30385.9	27767.92	29462.08	30179.02	32610.73	31502	33280.95	34909.34	32008.2	30408.08	28310.92	28653.24	30521.18	28095.03	26204	28685.72	30985.12	24560.4
Phospholipase D signaling pathway	ko04072	Signal transduction	Environmental Information Processing	7226.87	6334.08	5480.08	6513.03	7434.8	4811.29	6355.46	6005.16	4206.92	7123.28	6775.79	7466.5	7021.02	7628.29	6341.01	5955.02	6668.75	6689.33	4658.57	5748.25	5931.98	6395.08	5190.25	6669.67	5741.19	4626.42	6434.92	6421.71	6079.5	4023.33	5776.25	5589.67	5637.08	5803.67	4668.17	4469.17	4917.6	6322.94	4868.39	5395	4782.83	6654.3	6628.46	6096.58	5607.01	6765.52
Phosphonate and phosphinate metabolism	ko00440	Metabolism of other amino acids	Metabolism	31772.48	27402.57	25638.42	25306.61	28525.81	25849.3	28771.3	24397.39	22653.18	26124.61	27050.47	28191.17	26177.62	29144.71	27169.28	27164.28	23067.24	23632.9	23257.82	20516.7	18184.41	25301.41	24996.73	23134.51	27682.54	17774.6	23443.75	22601.29	27651.75	20438.17	24884.12	22321.7	27515.91	22435	15705.52	19422.67	19466.22	21336.5	16069.81	16278.44	19282.75	20310.05	22677.5	16381.45	21246.05	21038.09
Phosphotransferase system (PTS)	ko02060	Membrane transport	Environmental Information Processing	111521.72	266938.91	234393.07	155984.24	205660.26	132940.23	83592.05	263227.41	325409.74	133940.15	133218.23	162028.51	146657.28	159740.35	112927.83	145224.22	152894.92	130483.44	257979.5	224081.35	324227.92	150319.28	192201.83	125600.45	175203.27	283509.43	109075.12	181327.28	94549.69	261135.92	101486.35	225194.35	123861.56	140287.68	430144.1	346605.17	374993.6	252119.33	425599.82	419459.37	353185.36	234900.66	191192.74	390607.58	369753.31	196938.66
Photosynthesis	ko00195	Energy metabolism	Metabolism	135392.01	150992.97	142011.05	135390.28	139832.28	141049.89	115850.13	160545.17	173633.89	129923.03	139896.14	135138.72	140191.37	143226.87	133425.54	145520.62	97720.4	119416.25	139818.89	112792.6	118361.97	127661.91	131496.68	118751.65	140672.46	135797.51	128700.67	135210.18	142771.59	140428.41	122178.65	142957.08	151826.47	138901.31	173356.11	179856.17	156443.97	133752.89	147312.12	142855.96	153308.41	114907.8	101763.84	141128.85	143233.55	94915.51
Plant-pathogen interaction	ko04626	Environmental adaptation	Organismal Systems	71021.43	56251.23	50811.26	58479.27	60055.87	58560.87	54118.63	65377.48	58660.11	63330.05	71307.33	69237.38	63067.1	73194.06	73106.87	70470.55	43449.62	55408.16	53544.34	40381.85	38654.62	58030.07	47803.84	53606.33	53209.33	49919.47	53922.61	51020.64	61187.81	42693.86	50926.99	48782.38	59835.21	55440.67	48755.73	62708.6	48229.45	46840.2	38799.97	41902.09	42685.2	46359.29	38047.67	42605.12	49465.71	36379.86
Platelet activation	ko04611	Immune system	Organismal Systems	0.025	0.025	0.025	0.025	0.025	0.025	0.025	0.025	0.025	0.025	0.025	0.025	2	0.025	0.025	0.025	0.025	0.025	0.025	0.025	0.025	0.025	0.025	0.025	0.025	0.025	0.025	0.025	0.025	0.025	0.025	0.025	6	0.025	0.025	0.025	0.025	0.025	0.025	0.025	0.025	0.025	0.025	0.025	0.025	0.025
Platinum drug resistance	ko01524	Drug resistance: antineoplastic	Human Diseases	11216.21	17906.83	12908.66	11374.05	16751.3	13284.62	8742.8	17905.49	19262.59	12653.2	12078.54	10340.58	12687.68	11574.04	11836.19	15351.45	5313.75	9270.64	13693.57	8605.7	12168.31	10753.91	11756.87	10023.01	9800.77	15043.74	10264.34	13520.29	7699.32	11237.83	8126.51	13241.1	10693.58	13902.84	19804.84	20845.67	16447.09	12048.85	15873.56	15194.75	14815.84	11957.95	7537.43	15158.07	14074.1	7573.19
Polycyclic aromatic hydrocarbon degradation	ko00624	Xenobiotics biodegradation and metabolism	Metabolism	0.025	0.025	49	0.025	4	0.025	4	0.025	0.025	45	0.025	0.025	0.025	6	1	0.025	0.025	0.025	0.025	0.025	6	0.025	0.025	0.025	0.025	0.025	0.025	0.025	0.025	0.025	0.025	0.025	0.025	0.025	0.025	0.025	0.025	0.025	0.025	0.025	0.025	0.025	0.025	0.025	0.025	0.025
Polyketide sugar unit biosynthesis	ko00523	Metabolism of terpenoids and polyketides	Metabolism	72101.21	65828.48	78144.06	70741.1	60378.8	69223.59	58599.88	76493.04	84892.67	65319.17	76982.06	68657.74	73628.16	69678.17	69845.76	69222.2	54153.58	63287.56	85015.48	61689.8	64666.86	67688.52	73800.7	65662.91	78535.02	76965.39	63863.82	67010.97	71678.91	70465.03	61987.9	70839.46	73587.75	68585.64	91571.12	93862.16	84114.55	71108.98	79198.08	75083.13	81471.77	61594.38	53935.36	73344.04	78052.52	49487.1
Porphyrin and chlorophyll metabolism	ko00860	Metabolism of cofactors and vitamins	Metabolism	266362.65	123066.18	131050.56	197820.62	150876.2	242632.59	188970.18	301287.92	252321.71	216115.18	260947.78	237825.48	191445.98	255044.07	264139.32	229566.35	98669.25	183321.63	107677.32	70692.95	58532.34	196415.98	126570.85	185269.82	133336.15	149738.23	214925.42	151917.72	184672.37	115407.9	164558.18	128146.99	165932.72	214505.33	111442.68	210025.34	103036.57	98521.61	57251.78	89239.89	76157.3	128424.8	67743.58	102624.05	143184.64	66027.4
Primary bile acid biosynthesis	ko00120	Lipid metabolism	Metabolism	12260.29	21463	22357.59	15908.06	18489.44	13043.53	13977.82	14772.49	19888.09	14911.89	14577.62	15087.01	17504.91	14408.17	12791.66	14642.72	11457.38	12198.08	24018.14	17411	21857.98	13983.85	18948.37	12181.72	19857.56	18007.73	11141	18234.75	12298.32	21339.84	13069.96	20895.42	13985.41	13817.83	31552.51	26578.58	30662.71	21168.55	30013.25	26791.35	28138.6	18671.11	18775.85	27382.12	24712.37	17182.96
Primary immunodeficiency	ko05340	Immune disease	Human Diseases	22639.44	28462.42	25442.43	20373.02	25426.04	19528.15	19200.73	23743.81	27116.6	19391.86	22177.66	20580.93	22682.25	20920.68	20016.9	23367.02	15011.26	16421.66	27025.35	20336.45	22672.06	19034.86	21148.74	17698.52	24811.23	21521.96	16800.83	22049.67	22540.65	24980.26	18921.01	25664.35	23544.32	19323.16	35587.27	30733.58	32517.05	25130.43	31112.08	28117.95	30997.26	21096.4	20912.82	28118.74	28867.74	18465.01
Prion diseases	ko05020	Neurodegenerative disease	Human Diseases	1880.76	916.58	1657.58	1617.67	1063.33	937.24	893.5	1492.24	985.75	1583.59	2940.42	3102.67	1478	2467.66	2450.35	1739.84	243.75	369.83	239.67	93	187.58	832.42	416.75	1112.42	102	635.17	482.09	227.25	764.25	230.75	493	236.17	317.83	393.67	545.92	1543.17	1270.17	80.83	99	848	147	1030.66	147.25	179.33	1578.51	189.84
Prodigiosin biosynthesis	ko00333	Biosynthesis of other secondary metabolites	Metabolism	65295.43	58876.82	51519.7	57262.59	60141.64	62557.75	52086.42	69106.41	66090.62	59911.32	66809.02	60509.45	59027.08	63708.16	64565.74	65010.7	39854.7	52067.04	54316.55	36262	32749	55044.55	48371.86	53529.41	53830.14	48612.4	55429.49	49515.56	63044.26	44080.94	53649.58	48494.36	63223.88	57094.15	49289.73	61357	44475.28	42021.75	34557.59	36104.48	40349.07	39958.39	31506.24	37059.7	44821.87	28799.07
Progesterone-mediated oocyte maturation	ko04914	Endocrine system	Organismal Systems	16800.56	10464.83	10437.84	13405.9	11895.41	14185.4	13272.45	15703.31	13189.42	13983.34	15835.92	15888.76	13753.3	16801.96	16480.76	14904.91	11243.3	13518.51	10832.01	9093.25	7328.58	13294.85	9472.09	12863.39	11906.46	9837.83	13763.08	11435.38	16373.84	9886.59	13299.54	10667.51	14814.41	12587.33	8115.43	11662.67	8015.04	10309.82	6443.22	7048.07	7714.08	9512.09	8392.18	7947.78	9267.8	8032.73
Prolactin signaling pathway	ko04917	Endocrine system	Organismal Systems	7881.51	11015	10703.5	8155.86	9024.8	10052.26	6121.12	14871.66	16665.58	6840.03	8905.04	7061.42	8115.96	7458.61	7603.46	9048.91	4408.25	5607.48	10587.83	7486.7	10767.25	8377.59	10237.87	6083.17	7660.23	13016.9	6307.17	7810.5	4767.58	9439.34	5195.17	9446.42	6106.42	9469.5	17079.5	17199.83	14819.09	9964.36	14910.56	13968.75	13531.42	9337.73	6420.17	13766.91	13923.58	6469.85
Propanoate metabolism	ko00640	Carbohydrate metabolism	Metabolism	205002.98	220456.62	201314.08	195647.89	216047.38	219964.54	168858.39	253648.8	258222.26	202994.82	218968.66	196373.62	205577.36	210053.71	206722.67	210976.12	120640.78	165572.95	212920.63	132217.75	152909.84	193478.68	197754.57	171972.87	180445.43	207561.4	169821.5	175601.99	154809.76	157037.52	155755.61	172138.63	176103	201609.8	208534.27	262264.3	191946.85	166609.92	177509.91	174176.7	177622.5	163125.87	120280.55	173427.23	186342.4	115531.4
Prostate cancer	ko05215	Cancer: specific types	Human Diseases	16800.56	10464.83	10437.84	13405.9	11895.41	14185.4	13272.45	15703.31	13189.42	13983.34	15835.92	15888.76	13753.3	16801.96	16480.76	14904.91	11243.3	13518.51	10832.01	9093.25	7328.58	13294.85	9472.09	12863.39	11906.46	9837.83	13763.08	11435.38	16373.84	9886.59	13299.54	10667.51	14814.41	12587.33	8115.43	11662.67	8015.04	10309.82	6443.22	7048.07	7714.08	9512.09	8392.18	7947.78	9267.8	8032.73
Proteasome	ko03050	Folding, sorting and degradation	Genetic Information Processing	0.025	0.025	0.025	1	0.025	2	0.025	0.025	0.025	0.025	0.025	0.025	0.025	0.025	0.025	0.025	12.25	0.025	11.25	76.25	7.5	1.25	1.5	1.25	6.25	0.025	15.5	107	21.5	26.25	51.75	14	41.25	123.5	51.25	40.75	34.75	253	133.75	105.25	228.75	110.5	235.5	112.25	51.75	152.5
Protein digestion and absorption	ko04974	Digestive system	Organismal Systems	11180.96	8780	6626.43	7949.55	8640.5	5223.86	8721.98	2948.82	2312.52	6510.32	7527.61	8469.18	9395.68	9415.43	7338.73	7970.14	11041.89	9674.95	9773.04	8532.25	4293.41	8925.27	6045.75	8397.48	13978	2663.91	7940.91	6743.34	18976.59	7536	10893.79	8511.84	18098.48	4961.16	4735.02	2998.25	4464.7	7917.48	3576.91	2400.4	6784.16	3986.11	7055.48	2958.3	3681.95	5159.3
Protein export	ko03060	Folding, sorting and degradation	Genetic Information Processing	237645.71	259715.46	239957	231483.86	245157.71	237727.87	200327.36	268062.96	289055.02	233037.49	254358.28	222831	247535.41	233715.49	238131.66	252544.97	154676.55	199055.42	252354.07	177875.55	188866.71	211594.72	211956.52	208471.36	233498.38	221651.83	216206.01	230068.11	234193.24	236517.08	212776.3	242778.94	246910.31	233854.63	310760.11	305129.26	269625.49	217871.15	242920.29	235470.91	254668.74	196223.75	167172.85	235276.11	242423.45	152953.17
Protein processing in endoplasmic reticulum	ko04141	Folding, sorting and degradation	Genetic Information Processing	31246.66	31178.91	28077.18	29554.14	31149.39	29840.39	29030.48	30933.79	29851.28	31687.35	32230.58	31337.52	33188.43	33098.18	32271.76	31818.32	22632.43	28284.37	31372.83	23498.95	20970.15	29114.78	25760.49	26154.62	32030.67	23144.88	30836.08	29722.01	34924.52	27471.75	29550.5	29810.93	34389.55	30196.83	30661.29	33681.09	28670.4	27557.89	24842.94	24356.52	28324.98	25198.84	23224.03	26485.48	25096.28	21313.04
Proteoglycans in cancer	ko05205	Cancer: overview	Human Diseases	17852.06	19640.33	18475.59	17836.67	18428.41	18389.07	15249.12	20842.48	22223.59	17457.42	18874.58	16881.09	18825.53	17849.63	17929.92	18822.99	12666.3	15639.41	19527.09	14285.2	14959.23	16808.76	16867.79	15999.31	17937.36	17728.48	16652.25	17437.96	18416.74	17838.09	16319.79	18311.09	19360.66	18051.33	23021.43	23198	19943.77	16984.07	18560.89	17657.87	19369.76	14959.16	12875.98	17849.53	17945.55	11936.73
Proximal tubule bicarbonate reclamation	ko04964	Excretory system	Organismal Systems	8240.06	11355.66	16069.27	12627.16	10137.32	14783.83	10924.11	13157.48	17933.18	12044.92	11431.82	9549.68	12762.13	10184.14	10373.31	9620.65	7464.22	10978.45	16118.57	10135.5	12213.25	12194.18	15543.59	11339.15	14552.88	14587.57	11638.57	14140.71	8067.83	16277.59	11985.8	14693.84	10683.57	14517.82	20116.77	20928.16	17223.94	12542.58	16649.14	14355.29	16922.51	11136.75	9599.23	14950.95	13227.3	8659.47
Purine metabolism	ko00230	Nucleotide metabolism	Metabolism	636306.89	703842.03	632339.82	606669.73	659197.62	629377.43	525113.54	704724.79	742096.24	592509.53	656457.77	609211.88	638951.04	633137.96	620121.28	663784.83	429850.05	527065.32	668758.42	480853.5	489739.06	577794.42	588796.61	542744.23	623038.02	592094.4	547167.69	563683.66	627995.88	560352.68	537387.21	592394.03	669696.98	586881.4	718343.13	761055.98	646742.26	567603.48	588950.64	570115.35	629061.75	497064.23	426151.45	576988.89	606233.27	393010.55
Pyrimidine metabolism	ko00240	Nucleotide metabolism	Metabolism	482272.81	533494.43	504942.43	473056.46	495089.11	487729.66	413399.48	551747.88	590001.8	459700.24	500672.64	467036.53	500608.56	489521.07	478885.15	506289.74	331489.95	411124.65	536516.39	381507.95	391864.49	450500.56	461803.02	413762.9	500677.7	458350.05	440492.42	459037.04	512541.48	466480.54	432000.65	485637.7	530506.58	465242.75	604961.29	621801.48	538104.52	458147.39	494848.26	467571.47	524324.99	395901.11	345208.19	475041.28	484569.57	313038.76
Pyruvate metabolism	ko00620	Carbohydrate metabolism	Metabolism	389682.94	424044.84	389639.55	382124.57	406676.02	415330.92	332948.03	470770.85	487914.03	388123.58	412518.47	380876.32	403096.8	406103.73	396974.72	413382.89	247501	332643.04	412329.1	277145.1	300345.81	370963.4	373662.75	336630.77	373937.02	376965.28	356843.76	364305.91	360177.35	343660.31	331651.47	367403.4	387308.58	391243.78	445154.83	496219.24	398740.81	344944.09	362325.28	353166.38	380076.44	314039.14	255771.54	360206.17	370532.95	239948.25
Quorum sensing	ko02024	Cellular community - prokaryotes	Cellular Processes	506950.05	492777.81	437837.34	442108.59	474562.79	478425.6	376841.63	605251.88	611553.79	481926.88	573378.98	512892.14	473012.65	527164.25	540030.59	529654.84	264749.3	394260.73	450700.13	307146.75	340778.65	415043.78	380444.5	389546.36	381083.3	441387.59	411899.66	412461.3	374844.9	416780.47	365664.9	410977.86	397933.68	441689.64	563991.39	634708.32	519931.24	391592.14	451198.17	480245.68	448955	396375.27	290590.49	459892.15	526546.28	274325.04
RIG-I-like receptor signaling pathway	ko04622	Immune system	Organismal Systems	414.17	3822	165.5	79	3498	624	268	383.5	469	578	150	117	337.67	178	290	1653.67	87	24.33	724	13	139	82	82.67	8	176.16	53	162.5	32	83	14.17	126	34.17	710.67	38	18	27	126.33	179	65	62	74.5	45.17	62	149.66	167.83	66
RNA degradation	ko03018	Folding, sorting and degradation	Genetic Information Processing	240625.78	244337.77	229624.37	232279.23	234983.53	242024.82	202142.83	271302.43	283130.45	226256.25	250898.9	232349.7	239338.93	244562.33	240085.87	244074.81	160401.36	199613.63	239693.02	171413.35	174621.2	212747.24	203442.11	206770	222371.93	214606.77	216066.99	213164.96	231953.86	222680.36	210379.43	223145.47	240906.14	224090.77	269068.97	281922.1	237672.62	204997.17	213821.74	207509.99	225407.98	184032.28	155732.34	211534.7	222313.16	143371.51
RNA polymerase	ko03020	Transcription	Genetic Information Processing	63612.61	80449.07	76095.02	68967.07	72640.95	73105.16	55926.49	85201.51	95603.35	64987.71	70445.28	60619.77	71199.28	64512.93	65805.19	71406.25	46843.07	58697.69	80281.68	58085.75	66618.84	65494.78	70894.36	60247.11	69628.19	77835.24	63163.67	68886	63543.44	73708.11	60098.45	73306.27	69632.9	71179.99	101461.46	101236.58	88206.31	71311.73	85611.4	80262.03	84873.06	62930.09	51518.17	80282.16	78219.91	48576.46
RNA transport	ko03013	Translation	Genetic Information Processing	33593.62	34269.5	32458.34	28211.45	31583.21	26652.8	25169.86	32893.13	35696.27	27828.11	35006.74	29997.68	31533.87	30468.05	31170.26	33578.68	17913.64	23523.32	35423.14	23630.65	25400.47	26455.11	27269.24	24215.91	30192.19	27062.05	24342.34	26875.71	26872.72	27874.84	22662.96	29579.35	28866.48	24111	39981.36	40428.25	38839.36	28333.66	33847.89	32405.15	34705.77	25941.05	21877.38	32232.78	36147.38	19616.83
Ras signaling pathway	ko04014	Signal transduction	Environmental Information Processing	0.025	0.025	0.025	1.25	0.025	0.025	0.025	0.025	0.025	0.025	0.025	0.025	0.025	0.025	0.025	0.025	0.025	0.025	0.025	0.025	0.025	0.025	0.025	0.025	0.025	0.025	0.025	0.025	0.025	0.025	0.025	0.025	0.025	0.025	0.025	0.025	0.025	0.025	0.025	0.025	0.025	0.025	0.025	0.025	0.025	0.025
Renal cell carcinoma	ko05211	Cancer: specific types	Human Diseases	1651.45	5568.5	7995.75	5151.35	3412.33	3776	2436.25	5095.58	8859	2236.75	2424.33	739.75	4273.33	852.5	851.25	2182.67	4165.5	3852.5	9506.73	7380.75	10455.25	4800.75	8294.45	3923.17	7190.25	9868.65	2733.25	5891.83	2677.73	8116.75	2798.42	7506.75	4337.5	4310	14008.25	11928.33	12797.58	8975.75	14201.67	12755.5	12671.6	7292.82	6361.8	11601	10732.5	6092.42
Renin secretion	ko04924	Endocrine system	Organismal Systems	0.025	0.025	0.025	0.025	0.025	0.025	0.025	0.025	0.025	0.025	0.025	0.025	0.025	0.025	0.025	0.025	0.025	0.025	0.025	0.025	0.025	0.025	0.025	0.025	0.025	0.025	0.025	0.025	0.025	0.025	0.025	0.025	0.025	0.025	0.025	0.025	0.025	0.025	0.025	0.025	0.025	0.025	0.025	0.025	0.025	0.025
Renin-angiotensin system	ko04614	Endocrine system	Organismal Systems	1310	1026	642.5	536.5	826.5	551.5	768	171.5	166	960	1294.5	967	1276	881	1293	1108	1852.5	1402.5	2379	791.5	292.5	820	799	1093	2261.5	318	604	644.5	4633	541.5	2105.5	722.5	2164	341	417	358	453.6	635.5	259	69.7	426	268	721.5	87.5	236	290
Retinol metabolism	ko00830	Metabolism of cofactors and vitamins	Metabolism	6332.79	22176.74	15585.58	9604.12	18689.56	11082.45	8729.59	8968.07	14747.92	7957.44	6864.86	6334.5	9906.9	6470.83	5732.77	11157.51	5947.05	7279.91	15278.6	9437	12468.08	8736.24	14242.87	8103.73	13782.25	11802.32	7755.67	10808.08	6694.74	12820.08	8005.78	12469.58	10794.08	8403.67	17395.59	15072.75	17027.96	11744.51	16266.87	14602.37	16425.51	10309.71	9397.85	13383.12	13057.31	8594.25
Retrograde endocannabinoid signaling	ko04723	Nervous system	Organismal Systems	12.5	2.5	12	0.025	4	5.5	7.5	3.5	4	7.5	9	3	8	11	5.5	9	3	0.025	4	0.025	0.025	1.5	0.025	4	0.025	3	0.025	0.025	0.025	0.025	0.025	3	16.5	0.025	0.025	216.5	55.5	43	0.025	16.5	44	15	0.025	0.025	13.5	36
Riboflavin metabolism	ko00740	Metabolism of cofactors and vitamins	Metabolism	84826.48	61818.56	61845.61	69141.02	63033.88	73148.84	69935.52	78462.22	72360.62	68900.61	80191.4	78772.87	73044.03	80851.89	79419.12	78025.98	52254	61581.02	60289.62	48147.4	36381.71	62402.05	54297.14	66566.81	67948.27	48031.19	73278.67	61728.13	90003.12	59262.95	69232.96	65292.97	86908.55	67006.49	54904.99	61173.67	52957.98	52060.26	37963.12	39494.1	50476.63	46808.88	44994.15	42507.88	50994.43	39809.16
Ribosome	ko03010	Translation	Genetic Information Processing	940481.14	1043033.49	991175.02	947819.93	974926.49	980387.51	811454.61	1112870.85	1192380.63	932551.64	1003616.26	897133.85	1003384.63	946231.32	953529.25	1000114.28	664610.36	826860.02	1051565.53	766054.25	802989.58	891238.02	902037.64	843990.57	964797.71	947409.06	892703.75	938399.96	979969.43	959501.18	870997.25	985444.11	1027449.72	966316.66	1246726.22	1254125.58	1082334.65	916725.09	1008006.59	956021.64	1050545.38	806601.74	693689.59	968588.87	966845.44	641205.83
Ribosome biogenesis in eukaryotes	ko03008	Translation	Genetic Information Processing	17788.56	19657.33	18487.59	18010.67	18450.74	18435.57	15283.62	20856.81	22238.59	17481.42	18857.58	16844.09	18771.53	17762.63	17931.42	18838.49	12572.05	15509.91	19609.34	14440.45	14977.23	16672.01	16871.79	15882.56	18097.11	17702.98	16699.75	17579.46	18509.07	17856.34	16399.71	18326.26	19377.91	18203.83	23074.68	23306.75	20177.52	17741.07	18816.64	17807.12	19832.51	15110.66	13440.48	18113.78	18201.3	12277.4
Salmonella infection	ko05132	Infectious disease: bacterial	Human Diseases	79605.84	73997.56	63194.19	68690.64	76210.74	72758.34	62078.37	81078.38	77418.13	75073.26	82141.72	75510.39	74458.45	80033.24	82867.7	84796	43739.9	60981.91	65924.64	44428.6	45112.78	64680.5	56609.49	63419.79	61530.26	61177.68	64550.02	64782.56	68659.56	54923.94	60448.32	63129.48	70573.77	69249.83	69376.67	81701.1	62526.98	55520.56	50937.05	52548.66	55535.12	54507.74	41961.59	53822.64	59717.29	39470.13
Secondary bile acid biosynthesis	ko00121	Lipid metabolism	Metabolism	30280.23	27982.75	30638.92	28715.69	27057.24	28278.39	25270.11	36424.06	36790.92	28952.26	34353.42	31951.43	29697.77	31867.04	32246.68	30924.08	18218.38	23211.72	31174.56	22043.45	26637.96	26956.11	26583.66	23374.89	26841.83	28908.8	22910.76	26860.21	25720.72	26876.6	23069.88	27960.1	24110.58	27056.5	39128.93	42049.25	38104.63	27352.32	34376.64	33200.1	32250.2	27620.9	22588.03	35251.77	35167.04	21259.98
Selenocompound metabolism	ko00450	Metabolism of other amino acids	Metabolism	121960.63	120697.22	111686.96	107167.18	115540.27	111781.62	94240.92	130486.01	135499.97	110212.51	122003.42	116726.63	112776.03	120012.83	115692.87	119952.13	74335.23	97157.72	115096.24	81310.1	82613.44	101032.56	96853.36	99072.55	103826.56	101061.08	97210.5	101298.98	105307.75	100573.47	95153.92	104092.67	114190.13	99883.48	125181.18	132493.34	112004.96	95518.31	100918.37	101995.04	106494.65	89050.22	72472.91	98845.31	109712.55	66979.23
Serotonergic synapse	ko04726	Nervous system	Organismal Systems	42.17	13.5	38.5	26.86	11.22	13.71	1.29	13.5	8	36.86	5.29	20	4.29	34.71	46.08	30.1	30.5	615.83	4	35.5	6.5	355.5	155.67	47	15.45	18.5	522	418.71	0.025	2.17	0.025	11.17	69.67	9	6.5	40	14.76	22.86	7.64	1.5	59.5	76.31	7.71	168.66	2.83	2.43
Sesquiterpenoid and triterpenoid biosynthesis	ko00909	Metabolism of terpenoids and polyketides	Metabolism	72	132.66	1761.34	2019.91	69.34	3312	1497.34	1088.66	3046.66	5	0.025	0.025	0.025	0.025	0.025	0.025	1599.34	963	49.66	502	513.34	444.66	1477.54	2497.34	207.34	1800.31	1958.66	600	489.34	3547.34	2729.66	1320	1173.34	875.66	334	8	0.025	0.025	0.025	31.34	0.025	0.025	0.025	58.66	9.34	62
Shigellosis	ko05131	Infectious disease: bacterial	Human Diseases	11836.08	4924.74	4736.49	7170.33	7110.19	7220.35	5914.99	7570.14	5891.66	10404.58	11869.93	10904.85	8318.03	11800.13	14246.68	13958.69	1072.75	5783.07	3421.16	960.5	1746.84	6186.69	3142.67	6481.51	3139.45	5852.76	6446.86	6948.13	5668.91	2839.76	4365.54	5923.72	5710.66	6647.01	5683.26	10088.26	5776.8	2445.96	1347.78	3589.2	1796.44	5670.33	1231.93	2884.15	5546.86	1366.37
Small cell lung cancer	ko05222	Cancer: specific types	Human Diseases	786	478	345	403.25	776	262	472	142	126	479	237	243	447	321	176	865	161	268	432	191	295	167	76	863	197	187	110	812	632	214	402	846	925	222	360	104	273	118	80	72	87	249	81	57	230	98
Sphingolipid metabolism	ko00600	Lipid metabolism	Metabolism	100087.05	87540.8	94733.56	87044.78	87370.4	81727.66	91108.49	68216.25	76947.72	80280.04	95555.03	96920.45	90378.42	94906.18	88439.4	88232.31	75659.35	76046.59	88033.29	67257.15	60705.43	74380.78	78077.25	84370.29	101306.26	59457.1	73142.63	72160.92	94540.63	85574.4	87586.93	80276.85	96283.27	62725.45	70030.53	67123.07	79968.25	72068.17	65171.73	59538.09	73753.42	61837.94	71615	61623.49	76133.73	62858.19
Sphingolipid signaling pathway	ko04071	Signal transduction	Environmental Information Processing	0.025	0.025	0.025	1.25	0.025	0.025	0.025	0.025	0.025	0.025	0.025	0.025	0.025	0.025	0.025	0.025	0.025	0.025	0.025	0.025	3	0.025	0.025	0.025	0.025	0.025	0.025	0.025	0.025	0.025	0.025	0.025	0.025	0.025	0.025	0.025	0.025	0.025	0.025	0.025	0.025	0.025	0.025	0.025	0.025	0.025
Spinocerebellar ataxia	ko05017	Neurodegenerative disease	Human Diseases	1053	837	330.5	726.5	1052.5	167.5	344.5	75	81	121	462.5	409	610.5	821	299.5	317	951.5	1089	202.5	129	298.5	1056.5	459.5	1089.5	1557	312	150	94.5	337.5	338.5	306.5	248.5	894	318.5	152.5	22.5	36.6	16	19	23.7	17	56.5	18	2	70	4
Staphylococcus aureus infection	ko05150	Infectious disease: bacterial	Human Diseases	3856.17	41245	33193	17103.25	29454.5	18023	8405.5	20346.5	38029	11218.5	9370.15	3365.5	18541.4	4687.5	3787	16266.02	4992	8006.83	38331.65	20524.9	32201.65	14772.5	31989.07	10955.85	26259.06	31661.3	10678	22135.65	8257	31378.67	10768.5	29914.32	18197.67	15789.5	56853.5	45722.15	48895.98	27917	50160.35	44515.5	47568	21425.52	17232.5	41175.16	37293.83	15238.5
Starch and sucrose metabolism	ko00500	Carbohydrate metabolism	Metabolism	435343.58	524544.01	486066.96	425907.45	473676.89	414781.6	351700.28	553629.54	600076.59	411642.7	459812.92	473707.87	428333.99	482395.77	439854.71	457561.37	340400.49	378912.13	498654.15	394167.3	470785.86	410378.3	418977.03	363866.21	450747.68	481250.39	369812.72	410130.63	399656.08	468256.89	354103.21	446311.78	408513.78	389650.09	646656.93	626280.89	595505.62	462420.21	594876.32	573757.89	550320.34	424312.63	367351.75	581471.57	579726.19	347769.83
Staurosporine biosynthesis	ko00404	Biosynthesis of other secondary metabolites	Metabolism	0.025	0.025	36	0.025	0.025	0.025	6	0.025	0.025	0.025	0.025	0.025	0.025	24	0.025	0.025	0.025	0.025	0.025	0.025	0.025	0.025	0.025	0.025	0.025	0.025	0.025	0.025	0.025	0.025	0.025	0.025	0.025	0.025	0.025	0.025	0.025	0.025	0.025	0.025	0.025	0.025	0.025	0.025	0.025	0.025
Steroid biosynthesis	ko00100	Lipid metabolism	Metabolism	36	66.33	889.67	1009.33	35.67	1656	748.67	544.33	1523.33	0.025	0.025	0.025	0.025	0.025	0.025	0.025	799.67	482	30.33	251	256.67	222.33	739.87	1248.67	103.67	900.98	979.33	300	244.67	1773.67	1365.33	660	586.67	439.33	167	4	0.025	0.025	0.025	15.67	0.025	0.025	0.025	29.33	4.67	31
Steroid degradation	ko00984	Xenobiotics biodegradation and metabolism	Metabolism	0.025	0.025	72	0.025	0.025	0.025	0.025	0.025	0.025	5	0.025	0.025	0.025	0.025	0.025	0.025	0.025	0.025	0.025	0.025	0.025	0.025	0.025	0.025	0.025	0.025	0.025	0.025	0.025	0.025	0.025	0.025	0.025	0.025	0.025	0.025	0.025	0.025	0.025	0.025	0.025	0.025	0.025	0.025	0.025	0.025
Steroid hormone biosynthesis	ko00140	Lipid metabolism	Metabolism	6183.8	5618.58	5497.92	5207.21	6476.04	4820.12	6485.42	2952.83	3171.33	6459.88	6282.37	6696	6215	6914.25	6430.25	5527.88	5267.3	5071.5	7378.55	3664	3404.67	4504.33	4251.42	5468.3	6935.67	2550.33	4385.58	4356.5	4613.92	5141.17	5871.62	4446.17	4755.92	4055.83	2473.5	2238.25	3947.55	4241.13	2924.5	2296.92	3144.25	3605.37	4780.38	2695.46	3209.79	4090.38
Streptomycin biosynthesis	ko00521	Biosynthesis of other secondary metabolites	Metabolism	132834.31	126744.96	134493.92	124663.43	119509.86	122748.05	109880.61	131034.47	142243.87	121953.01	142044.12	129016.35	133887.04	130858.44	129348.6	129680.66	95646.53	112119.03	146535.91	104573.15	105774.88	117611.96	123988.28	115365.73	137263.12	122632.56	112200.73	116716.48	127340.39	120744.47	112343.89	121918.24	130708.48	117420.96	147162.59	152591.33	139573.34	120709.85	127123.72	122217.86	133511.71	105490.54	95907.64	120757.65	132209.55	86968.35
Styrene degradation	ko00643	Xenobiotics biodegradation and metabolism	Metabolism	3291.43	1748.58	1556.83	3552.47	2172.25	1844.83	1408.17	3059.58	2096.17	4008.17	4374	3605.75	3003	3809.33	2849.93	1833.6	3316.5	3515.87	4500.92	3104.15	3569.08	3927.58	3566.66	2953.17	1986.23	4481.22	1164.92	1891.25	1051.87	1071.59	1603.08	1232.01	1354.34	2150.17	1369.92	3923.17	2557.66	2767.08	2945.75	4489.75	1765.63	4095.62	2258.9	2995.81	4445	3098.42
Sulfur metabolism	ko00920	Energy metabolism	Metabolism	96537.97	83625.8	76193.97	97102.46	86947.87	98188.23	79338.17	95674.01	93852.27	86737.5	96616.37	92161.88	89487.88	94865.87	94363.24	92155.46	64412.63	83537.74	80219	57104.5	53695.56	83095.56	74315.74	87423.6	75351.36	73411.25	84858.32	72275.36	83153.62	70004.06	78729.34	70624.73	90920.81	76642.55	65125.08	88186.84	69613.16	67487.56	51243.51	67642.35	60945.55	74606	50994.24	66118.06	64414.91	51420.5
Sulfur relay system	ko04122	Folding, sorting and degradation	Genetic Information Processing	85018.67	82847.65	79417.01	79336.17	81725.73	84648.14	67093.03	102637.7	105098.29	81568.72	89817.99	76553.69	84564.83	80826.07	84304.36	89144.94	41595.89	64791.45	76252.55	51638.05	60881.02	71751.12	73428.9	70934.21	66602.14	79384.57	71677.02	77021.91	59926.48	68302.19	61850.42	75815.9	67190.3	81688.17	98189.9	105680.08	87041.36	66761.95	76108.58	76641.76	77608.64	66269.25	49328.14	77037.45	81891.7	47837.04
Synthesis and degradation of ketone bodies	ko00072	Lipid metabolism	Metabolism	10003.09	16608.25	19491.5	14376.3	13377.58	14705.16	8995.83	19982.91	25591.83	12627.67	13314.83	7678.92	14360.5	8958.33	11137.42	11937.09	6266	9742.45	22349.41	13306.45	18658.25	13622.09	18209.95	9821.84	14610.92	21917.65	10876.42	15339.41	7121.53	18089.42	8941.25	17428.66	10184.5	15654.5	31272.25	32437.66	27764.66	17253.75	28256.09	25697.75	25036.97	16779.79	10991.4	24455	22579.5	10474.92
Systemic lupus erythematosus	ko05322	Immune disease	Human Diseases	0.025	0.025	0.025	0.025	0.025	0.025	0.025	0.025	0.025	0.025	0.025	0.025	0.025	0.025	0.025	0.025	0.025	0.025	0.025	0.025	0.025	0.025	0.025	0.025	0.025	0.025	0.025	0.025	0.025	0.025	0.025	0.025	0.025	0.025	0.025	0.025	0.025	0.025	0.025	0.025	0.025	0.025	0.025	0.025	0.025	0.025
Taurine and hypotaurine metabolism	ko00430	Metabolism of other amino acids	Metabolism	53234.45	64520.4	58286.19	51658.05	60660.27	51693.03	46064.8	58187.26	62691.05	51899.8	56685.9	52330.37	55769.74	53375.1	52198.02	55634.77	40227.61	45735.17	61737.18	45540.35	49668.19	50442.38	52598.72	48062.07	55071.54	53850.31	44481.17	49831.76	49369.3	50789.93	45498.01	51973.79	52263.12	49938.66	66975.65	69494.84	63294.24	52305.15	59549.19	57903.14	59339.87	49964.85	42638.83	56022.37	58652.54	40235.22
Terpenoid backbone biosynthesis	ko00900	Metabolism of terpenoids and polyketides	Metabolism	194580.62	206351.14	201397.65	193045.74	193281.95	198502.36	163565.95	228813.79	244350.98	185713.84	204688.3	180811.48	201557.31	192164.39	195094.27	201728.35	134083.5	166677.41	210796.06	152857.7	162943.65	182147.19	184346.14	169899.44	194820.78	195007.1	177804.01	186398.18	199537.41	190724.83	173187.57	195885.07	207391.19	191854.3	249141.05	257674.41	219368.05	183740.83	203756.52	192213.9	209767.08	162328.91	137058.01	196739.37	197639.24	126828.25
Th17 cell differentiation	ko04659	Immune system	Organismal Systems	16800.56	10464.83	10437.84	13405.9	11895.41	14185.4	13272.45	15703.31	13189.42	13983.34	15835.92	15888.76	13753.3	16801.96	16480.76	14904.91	11243.3	13518.51	10832.01	9093.25	7328.58	13294.85	9472.09	12863.39	11906.46	9837.83	13763.08	11435.38	16373.84	9886.59	13299.54	10667.51	14814.41	12587.33	8115.43	11662.67	8015.04	10309.82	6443.22	7048.07	7714.08	9512.09	8392.18	7947.78	9267.8	8032.73
Thermogenesis	ko04714	Environmental adaptation	Organismal Systems	27311.03	21640.17	17764.69	21786.11	23513.44	18025.02	23962.25	15444.63	11814.04	22556.02	21915.94	23423.44	24128.81	24593.16	22945.87	23576.51	21528.77	24638.73	22185.46	17463.5	11162.65	22536.46	16330.15	22761.12	28094.46	9495.54	26237.41	23097.73	38509.13	17330.25	25742.84	22073.35	35496.54	19736.99	13608.46	13382.42	14753.54	20046.99	10305.02	8801.55	16552.28	14247.79	19272.24	11886.42	13207.67	15796.83
Thiamine metabolism	ko00730	Metabolism of cofactors and vitamins	Metabolism	188769.48	180213.14	178937.65	180348.87	175349.99	197919.17	163160.49	229506.84	233595.82	177664.63	192959.98	178586.9	185486.89	189484.69	191157.05	191052.41	117311.3	162435.76	176887.98	127045.05	136790.19	173552.54	168656.35	162142	172077.87	174579.42	178511.85	171801.57	168475.64	165611.92	159103.53	172462.43	175672.18	184593.97	207573.82	220956.59	182148.93	154997.74	164280.38	158994.57	171668.43	145309.68	118732.89	166591.97	169845.31	111764.54
Thyroid hormone signaling pathway	ko04919	Endocrine system	Organismal Systems	7	14	28	21	10	12	2	0.025	2	165	31	72	29.9	66	42.5	29	30.5	610.5	4	35.5	20.9	340.5	156	47	17.4	23.5	505.5	411	8	0.025	8	10	69	10	6.5	38	0.025	20	5.5	1.5	58	22	4	130	0.025	3
Thyroid hormone synthesis	ko04918	Endocrine system	Organismal Systems	5246.67	7221.67	7370.25	5974.81	5136.8	3902.21	3609.71	5101.58	8059.5	3495.11	4652.79	2934.33	6707.12	4134.38	4088.58	5303.02	5991.25	6141.63	8368.33	7173.6	7024.25	5911.5	6211.07	5221.67	10448.79	5962.05	7605	7306.29	14028.13	10377.67	8052.09	10018.84	11866.67	4820	15140.25	9991.33	11270.6	8383.94	11461.31	9946.95	12121.53	5356.28	5388.98	9757.16	8374.83	4021.6
Toll and Imd signaling pathway	ko04624	Immune system	Organismal Systems	146.5	131	49	120	148	21.5	59	0.025	0.025	0.025	61.5	48	83.5	113	34.5	34.5	169.5	179.5	0.025	13	44.5	169	69.5	157	9.5	49.5	0.025	1.5	56.5	53	44.5	33.5	163	46	25	0.025	0.025	0.025	0.025	0.025	0.025	0.025	0.025	0.025	0.025	0.025
Toluene degradation	ko00623	Xenobiotics biodegradation and metabolism	Metabolism	185.5	1076	554	488.25	876	435	244	237.5	464.5	172	176	159	336	102	141.5	525	150	187	617	271.75	431.25	303	560	119	593.75	458	26	200	98	67	55.34	220.09	398.5	217	246.5	128.75	239	128.5	169.25	70.5	238.5	63.5	66	109.25	174	215
Toxoplasmosis	ko05145	Infectious disease: parasitic	Human Diseases	1013	1282	2401	1272.25	1140	1503	963	927	1705	889	698	255	1438	321	215	1202	423	766	2381	1140	1557	1420	2911	1509	1543	2226	498	1678	1018	568	633	1647	1724	1152	1484	2298	1603	1252	1504	1028	1702	861	554	902	1197	432
Tropane, piperidine and pyridine alkaloid biosynthesis	ko00960	Biosynthesis of other secondary metabolites	Metabolism	41470.02	26492.82	25881.19	33497.16	29241.55	32515.05	33017.01	33483.11	27522.12	35253.68	38963.74	38214.28	35022.13	39574.56	39316.09	36516.71	32289.73	35657.38	28733.19	27036.45	20481.55	34692.37	25305.5	33620.67	33142.1	25339.79	32440.08	29004.81	43309.99	25026.43	34110.47	27697.54	40826.55	31474.99	20483.3	26831.51	20396.6	26462.97	16812.49	19049.14	21063.93	24900.57	24514.97	20632.34	23787.9	23302.85
Tryptophan metabolism	ko00380	Amino acid metabolism	Metabolism	35086.46	31943.15	34049.27	36645.9	34167.92	39693.18	32371.57	43931.69	43457.11	38440.56	38569.69	39048.27	35994.79	41122.43	38916.93	35664.63	22842.9	30786.42	38554.34	24048.15	24971.94	34554.6	31929.18	31271.51	31454.76	32877.29	30869.91	31433.09	24758.63	29420.69	29523.96	29059.79	29435.24	37245.99	31736.54	43608.67	32116.62	30281.44	28380.11	28429.81	28661.28	29021.68	22170.89	29539.82	30366.64	21298.35
Tuberculosis	ko05152	Infectious disease: bacterial	Human Diseases	54888.95	60279.15	56398.19	54328.36	57054.3	55858.79	46542.1	63777.68	67537.7	53377.02	56610.82	53610.28	57033.76	56700.89	54319.1	57308.48	38398.15	47850.89	58818.43	43332.05	45461.85	51287.62	51109.79	49549.27	55005.4	53822.69	50428	53340.3	56048.71	53894.52	49638.63	56030.95	59225.72	54713.99	69719.22	70620.67	60474.5	51599.13	56116.75	53751.56	58522.46	46104.21	39102.49	53764.16	54638.41	36188.69
Two-component system	ko02020	Signal transduction	Environmental Information Processing	618270.73	584744.45	574545.06	572616.03	574351.57	579954.21	472986.41	665855.01	698253.57	597420.21	688986.7	636964.42	606046.25	658631.74	676399.06	675788.59	329675.13	514081.76	584197.77	385574.1	444113.38	543654.89	530089.53	498937.84	507901.61	564910.75	513126.92	528940.02	455189.8	492632.31	437411.12	519894.52	502685.62	521878.45	676674.92	788858.08	645291.92	483594.73	543017.12	577713.88	553742.3	501740.71	367583.2	552108.56	611815.04	347661.4
Type I diabetes mellitus	ko04940	Endocrine and metabolic disease	Human Diseases	23577.94	25948.66	27470.35	24339.71	24552.52	25615.69	22103.78	25303.97	28532.43	23702.14	24839.95	22518.93	25948.87	23482.72	23192.66	24207.87	17719.35	21171.51	28824.18	19758.2	20525.48	23330.6	26637.71	22366.28	25818.78	24463.39	21759.66	23443.13	23482.83	23461.01	22379.42	24252.6	25280.57	23823.49	27793.69	29881	26107.62	22886.12	23979.72	21952.99	25652.34	19657.03	18402.03	22234.82	22964.01	16739.94
Type II diabetes mellitus	ko04930	Endocrine and metabolic disease	Human Diseases	17795.85	19448.83	18532.09	18283.03	18168.13	18501.44	15477.99	21851.06	22747.92	17316.45	18867.54	17081.51	18604.99	18153.67	18067.59	18240.67	15246.05	16974.41	20414.49	16374.45	17491.73	18193.35	17925.54	16292.81	18791.15	20070.48	16773.67	17046.92	18057.24	17830.76	16143.21	17646.26	18633.16	18450.33	22853.93	23845.75	20437.8	18293.43	20418.28	19097.32	19782.93	16722.05	14152.69	20646.53	19010.05	13544.91
Tyrosine metabolism	ko00350	Amino acid metabolism	Metabolism	57738.92	70938.63	63045.67	56084.06	65028.43	55851.03	48814.99	58401.24	66375.14	53819.3	60267.38	53716.11	59733.45	54673.84	54589.33	61069.73	42068.28	52004.83	66658.88	48543.4	51080.18	54551.76	58979.83	50579.26	63080.52	56653.11	49666.85	54287.26	56219.39	54796.17	49489.65	57179.12	62654.54	51379.01	69884.74	70825.35	66050.59	55223.54	60476.04	60668.76	64005.77	51545.42	44093.17	57341.84	61347	40972.58
Ubiquinone and other terpenoid-quinone biosynthesis	ko00130	Metabolism of cofactors and vitamins	Metabolism	61420.79	68797.85	67934.13	62203.51	65741.82	58576.39	61019.9	37792.08	52062.42	56090.47	55545.49	54171.22	66793.25	55661.52	49261.65	59733.45	55176.69	53399.22	80693.77	53751.75	47119.05	52127.76	62154.39	64681.1	74872.59	45619.68	53233.23	59986.6	84806.06	68282.17	71770.23	70532.01	89382.26	47067.98	60808.7	52217.94	60829.97	55641.62	49989.1	49043.73	61500.67	47165.59	50326.64	45916.71	49162.58	43667.58
Valine, leucine and isoleucine biosynthesis	ko00290	Amino acid metabolism	Metabolism	176836.63	115150.7	116145.23	144064.69	132094.37	153678.5	136389.7	179749.01	154764.64	164907.11	187457.59	174786.08	151019.52	177254.53	184430.92	166049.51	105198.09	136888.88	109824.9	85017.9	81065.18	133693.11	104510.2	138189.42	103863.39	118199.12	132583.6	119334.55	127797.89	97878.67	127461.49	104762.63	114650.19	144210.47	102824.56	138573.79	98058.59	93521.41	73523.9	89410.54	78731.12	108155.24	87554.52	91059.43	114107.11	86161.68
Valine, leucine and isoleucine degradation	ko00280	Amino acid metabolism	Metabolism	77358.08	75288.37	72898.48	77520.41	79008.71	78405.08	70003.78	80075.53	81328.49	78585.94	82420.13	79676.57	77113.33	82897.78	79622.18	74224.15	55263.9	65530.8	79896.54	53498.8	53252.34	68847.9	64689.67	67844.13	67256.85	66801.7	62111.23	62857.69	57655.55	65190.96	65996.83	61676.74	65092.19	71881.8	64906.78	84257.43	67407.49	62038.93	59338.01	59974.91	59293.64	63701.13	51743.71	59932.24	63300.81	49071.74
Vancomycin resistance	ko01502	Drug resistance: antimicrobial	Human Diseases	114211.2	118474.24	109989.29	110121.04	113188.97	118096.96	95203.34	141811.86	141869.08	110515.63	120362.61	117727.3	112509.15	121627.3	118113.29	118493.97	81091.59	96979.02	113060.86	85049.7	89180.04	106153.52	98791.87	98840.39	100415.68	109633.86	102551.6	98453.3	111907.17	100937.58	97982.95	103410.97	113860.32	106990.81	128158.4	139724.75	110865.91	95374.42	103300.95	102211.89	104426.85	91648.28	73550.18	103034.45	108094.41	70883.32
Various types of N-glycan biosynthesis	ko00513	Glycan biosynthesis and metabolism	Metabolism	28186.39	24258.89	25596.13	27608.72	26011.55	26534.91	30018.57	14343.78	18074.02	23574.45	24133.83	26413.61	25788.19	27322.19	24684.89	23166.76	28938.61	26247.73	29031.77	20471	14559.84	22795.93	21078.69	29499.96	31659.19	14144.05	25415.8	21021.18	34927.04	30127.27	33980.08	24731.68	36395.48	18446.3	12989.46	10296.67	15691.42	19476.18	11620.32	9736.69	15935.9	15157.24	20436.85	11469.88	13314.96	17494.41
Viral carcinogenesis	ko05203	Cancer: overview	Human Diseases	17480.65	19139.58	18403.09	18111.92	17819.16	18395.73	15225.95	21807.56	22706.92	17075.59	18685.25	16791.51	18388.7	17752.96	17858.51	18097.74	15005.8	16737.16	20023.84	16339.45	17317.48	18033.85	17845.54	16127.81	18314.11	19968.23	16720.17	16987.71	17968.74	17731.01	16006.21	17582.26	18475.66	18395.83	22825.68	23734	20219.77	17906.32	20208.14	19081.12	19689.93	16603.41	13968.48	20564.53	18945.05	13526.48
Viral myocarditis	ko05416	Cardiovascular disease	Human Diseases	786	478	345	403.25	776	262	472	142	126	479	237	243	447	321	176	865	161	268	432	191	295	167	76	863	197	187	110	812	632	214	402	846	925	222	360	104	273	118	80	72	87	249	81	57	230	98
Vitamin B6 metabolism	ko00750	Metabolism of cofactors and vitamins	Metabolism	72202.76	68127.24	51732.7	59369.98	69081.91	62655.33	59170.84	66054.42	60054.46	65998.63	71419.77	69635.28	65935.63	72603.16	71759.23	72369.72	48879.29	59733.32	58021.47	42817.05	35022.7	58945.96	47514.33	56123.4	63445.99	43100	61991.49	55205.4	79372.35	49145.11	62570.93	54470.4	75484.97	59276.15	52123.56	57478.51	45887.32	49500.16	36598.1	37760.16	45569.22	42926.17	41709.69	40464.37	46115.34	37218.61
Xylene degradation	ko00622	Xenobiotics biodegradation and metabolism	Metabolism	2916.55	10293.49	8613.74	4717.17	7651.72	4697.86	2541.63	5220.82	9524.34	3323.29	6416.79	1435.67	5381.95	1480.53	3313.29	4944.37	1514.25	3154.29	9382.24	5238.15	8121.99	4629.33	8195.1	4100.18	6835.96	8215.46	3144.18	6059.79	2707.21	7880.91	3109.99	7656.33	4958.99	4267.51	14559.76	13123.34	13498.52	7219.1	12407.81	12230.25	11921.96	7054.49	4560.61	10224.24	11390.52	4067.94
Yersinia infection	ko05135	Infectious disease: bacterial	Human Diseases	0.025	0.025	0.025	0.025	0.025	0.025	4.5	0.025	0.025	0.025	1	0.025	4.5	0.025	0.025	0.025	0.025	0.025	0.025	0.025	0.025	0.025	0.025	0.025	0.025	0.025	0.025	6	0.025	0.025	4.02	4.02	0.025	0.025	0.025	0.025	0.025	0.025	0.025	0.025	0.025	0.025	0.025	0.025	0.025	0.025
Zeatin biosynthesis	ko00908	Metabolism of terpenoids and polyketides	Metabolism	24231.94	25014.33	22871.68	22468.13	23688.35	21953.69	21178.61	23161.14	23900.6	22089.64	23371.45	22505.43	24422.87	23697.72	22790.66	24035.87	18797.18	21029.01	24514.35	19708.2	17891.81	21885.77	20840.04	20765.11	26219.61	19212.56	21927.33	22320.63	29256.66	22671.34	23045.25	24026.76	29191.4	21597.16	26187.19	25306	23372.12	22080.12	21279.72	19854.32	23911.34	18240.53	18227.03	20444.99	21025.34	16379.44
alpha-Linolenic acid metabolism	ko00592	Lipid metabolism	Metabolism	4851.88	4056	3603.59	3472.81	4787.77	2812.62	4930.99	2183.99	1515.51	5073.22	3977.37	4832.34	4388.34	4628.09	4245.74	4644.38	3209.38	3676.6	4052.26	3240.5	2727.08	3114.01	2811.95	3648.3	4121.75	1727.23	3072.08	4406.67	4206.65	2969.75	3910.47	4235.18	4044.24	3154.83	2406.26	2810.5	3343.25	3314.55	2668.83	2758.75	2959.18	4058.27	4518.35	2568.46	3136.29	4151.88
beta-Alanine metabolism	ko00410	Metabolism of other amino acids	Metabolism	44288.17	37380.9	41609.03	40611.64	38172.04	45603.7	41690.17	44152.84	42531.29	40380.53	42086.58	38956.79	41643.47	39793.31	42299.34	42239.14	31834.65	36360.04	43526.41	31091.5	27836.13	40333.72	43334.84	38587.6	40455.52	36975.37	36709.75	35332.06	42210.85	29222.94	36450.74	33632.23	42776.96	38514.32	27165.48	40352.76	30579.49	32311.55	25979.24	24316.61	30082.66	30790.17	28444.26	28075.74	28851.58	26460.1
beta-Lactam resistance	ko01501	Drug resistance: antimicrobial	Human Diseases	180992.52	185001.51	156474.19	172093.96	186451.64	179246.33	155942.92	191945.1	192770.97	172688.99	190677.82	203081.66	167066.95	208492.85	185778.03	186246.8	124061.3	152540.59	165495.01	113550.4	109832.58	155130.98	140682.06	156352.96	153509.19	139010.98	154892.12	140804.67	164335.67	151956.32	157159.74	145253.87	171430.77	152628.93	151672.14	178023.52	149837.33	135112.1	124026.18	130925.53	133186.02	125805.35	110734.27	132120.08	155265.69	100988.17
cAMP signaling pathway	ko04024	Signal transduction	Environmental Information Processing	11.5	18.5	5.5	14.75	9.5	1.5	0.025	0.025	0.025	11.5	8	19	13	9.5	17	4.5	0.025	2.5	40	0.025	0.025	3.5	0.025	13.5	3.5	7.5	6	9	4	17.5	2	15	5	9.5	10.5	7.5	9.6	3	3	3.7	3	7.5	3	23	18	6
mRNA surveillance pathway	ko03015	Translation	Genetic Information Processing	0.025	0.025	0.025	0.025	0.025	0.025	1	0.025	0.025	1	0.025	0.025	0.025	0.025	0.025	0.025	0.025	0.025	0.025	0.025	0.025	0.025	0.025	1.5	0.025	0.025	0.025	0.025	0.025	0.025	0.025	0.025	0.025	0.025	0.025	0.025	0.025	0.025	0.025	0.025	0.025	0.025	2.5	0.025	0.025	0.025
p53 signaling pathway	ko04115	Cell growth and death	Cellular Processes	786	478	345	403.25	776	262	472	142	126	479	237	243	447	321	176	865	161	268	432	191	295	167	76	863	197	187	110	812	632	214	402	846	925	222	360	104	273	118	80	72	87	249	81	57	230	98
[truncated: 26 more columns]
